# Supplementary material for: The importance of the size of the trunk inclination angle in the early detection of scoliosis in children
Source: BMC Musculoskelet Disord. 2022 Jan 3;23:5. doi: 10.1186/s12891-021-04965-4 (PMC8725290; doi:10.1186/s12891-021-04965-4)
Supplement: Supplementary file 1 — Additional file1 (XLSX 267 kb) [file 12891_2021_4965_MOESM1_ESM.xlsx]

## Sheet: boys
ID	age	sex	lordosis I	lordosis II	lordosis III	kyphosis I	kyphosis II	kyphosis III	I ATI-C-Th r/l	I ATI-C-Th deg	I ATI-Th r/l	I ATI-Th deg	I ATI-Th-L r/l	I ATI-Th-L deg	I ATI-L r/l	I ATI-L deg	II ATI-C-Th r/l	II ATI-C-Th deg	II ATI-Th r/l	II ATI-Th deg	II ATI-Th-L r/l	II ATI-Th-L deg	II ATI-L r/l	II ATI-L deg	IIII ATI-C-Th r/l	III ATI-C-Th deg	III ATI-Th r/l	III ATI-Th deg	III ATI-Th-L r/l	III ATI-Th-L deg	III ATI-L r/l	III ATI-L deg	f-LLD.bef.treat.r/l	f-LLD bef.treat.mm	f-LLD.aft.treat.r/l	f-LLD.aft.treat.mm	Achilles contract.	valgus walk	knee valgus	instrument	start date of treat.	end treat.date	treat.time in months	RTG I	RTG I side	RTG I deg	Perdiolle	RTG II	RTG II side
1	11	M	35	35		35	40						r	7							r	5											e		e			n	n	scol/incl	15.11.2017	29.05.2019	18
2	12	M	24	22		25	26				r	5							r	4													l	10	e			n	n	scol/incl	28.05.2013	2013-09-30	4
3	14	M	20	22		36	40						l	6							l	5											r	15	r	10	n	n	n	scol/incl	06.07.2015	02.02.2016	7
4	8	M	38	36		22	24						r	5							r	2											l	10	e			y		scol/incl	2012-04-10	2012-11-23	6
5	10	M	24	25		35	36				r	8							r	6							r	5					e		e			n		scol/incl	22.11.2010	2011-06-27	7
6	7	M	38	38	34	20	30	23			r	5							r	2								0					e					y		scol/incl	13.02.2018	02.04.2019	14
7	10	M	40	36	27	30	24	16					r	6							r	4							r	3			r	10	e		y	y		scol/incl	13.02.2018	02.04.2019	14
8	7	M	22	25	25	24	20	35					r	4							r	3								0			e		e			y		scol/incl	12.07.2016	02.07.2019	36
9	8	M	34	28	26	24	22	20			r	5	l	3					r	3	l	4						0	l	4			e		e			n		scol/incl	17.07.2012	20.09.2016	49	Th L	l	14	10
10	8	M	37	34		17	20						l	5							l	3											r	7	e				y	scol/incl	16.04.2013	2013-12-11	7	Th L	l	15	5
11	7	M	40	35		22	24				r	5							r	3													r	7	e		n	n	n	scol/incl	29.04.2014	12.08.2014	4
12	10	M	38	40		24	20				r	5								2													e		e		y			scol/incl	13.10.2015	07.06.2016	8
13	9	M	44	38		31	25								l	5							l	5									e		e			y		scol/incl	09.04.2019	26.09.2019	5
14	7	M	41	43		23	28				r	5							r	4									r	2			e		e			y		scol/incl	12.09.2017	01.08.2019	23
15	17	M	30	30	30	30	28	24					r	5							r	4							r	4			r	7	r	3				scol/incl	2015-10-13	2016-06-07	8
16	13	M	33	35		24	32						l	6							l	3											e		e		n	n	n	scol/incl	16.02.2016	12.07.2016	5
17	7	M	30	36	35	34	38	32					l	5							l	4							l	4			e		e					scol/incl	24.08.2011	19.11.2014	39
18	14	M	40	46	50	32	25	20			r	7							r	5							r	5					r	5	r	5				scol/incl	06.06.2017	28.02.2020	32
19	5	M	24	25		24	23						r	6							r	3											e		e			y		scol/incl	19.11.2012	16.07.2014	20
20	13	M	40	32		33	28				r	5							r	5													e		e		n	n	n	scol/incl	10.12.2013	24.06.2014	6
21	7	M	35	30	30	26	30	24					r	4							r	3							r	2			r	7	r	3		y		scol/incl	27.01.2015	17.12.2015	11
22	10	M	34	30		26	24						r	7							r	5											e		e			n		scol/incl	21.06.2011	25.10.2011	4
23	14	M	48	40		35	34								l	5							l	3									l	15	l	7		n		scol/incl	11.01.2012	28.08.2014	19
24	7	M	48	45		46	42						r	5							r	5											e		e			n		scol/incl	08.06.2009	14.08.2012	38
25	12	M	30	30	29	20	28	27					l	5							l	5							l	3			l	7	l	5	n	n	n	scol/incl	13.06.2017	03.10.2019	28
26	6	M	20	23		34	30						l	4							i	2											r	7	r	3		n		scol/incl	02.07.2013	14.10.2013	3
27	7	M	38	30		28	22						r	6							r	5											l	10	l	5	y		n	scol/incl	28.04.2015	29.12.2015	8
28	12	M	34	32		24	22						r	5							r	3											e		e			n		scol/incl	22.03.2011	13.09.2011	6	Th L	r	17	5
29	11	M	48	44	38	38	20	16					r	4							r	6							r	3			e		e			y		scol/incl	13.06.2019	05.12.2019	5	Th L	r	15	10
30	14	M	30	26		32	27				r	4			l	2			r	4			l	2									e		e			n		scol/incl	09.09.2008	11.10.2011	36
31	14	M	32	31		34	36						l	6							l	4											l	20	l	5		n		scol/incl	26.06.2012	06.08.2013.	14
32	13	M	23	20		16	12						l	3							l	2											e		e					scol/incl	18.12.2018	25.06.2019	6
33	8	M	22	20		24	26						l	6							l	4											e		e			n		scol/incl	08.04.2008	20.12.2011	42
34	14	M	40	40		33	30						l	6							l	4											e		e			y		scol/incl	13.06.2017	07.11.2017	5
35	6	M	28	36	50	31	37	40			r	8							r	7									r	4			r	7	e					scol/incl	17.12.2015	12.08.2019	44	Th L	r	20	15	Th L	r
36	14	M	40	45		18	25				l	5			r	6					l	2											e		e					scol/incl	06.04.2018	21.08.2018	4	Th L	l	12	10
37	11	M	40	30	43	30	42	37					r	6							r	4							r	4			r	10	r	5				scol/incl	15.11.2016	01.08.2019	33
38	11	M	40	36	36	30	18	20							l	6					l	4							l	2			r	10	e			y		scol/incl	14.09.2015	09.02.2016	5
39	10	M	34	30		30	32						l	6																			r		e			n		scol/incl	09.08.2011	18.09.2012	13
40	14	M	40	40	40	58	38	39			r	4			l	4			r	4			l	3			r	3			l	3	e		e					scol/incl	17.02.2015	16.07.2019	53
41	14	M	32	33	30	20	20	20					r	9							r	8							r	6			e		e			n	n	scol/incl	14.10.2017	08.05.2019	19	Th L	r	21	15	Th L	r
42	10	M	33	46	40	35	18	24					l	5							l	3															y	y		scol/incl	26.07.2016	04.07.2017	12
43	7	M	40	41		20	32						r	5							r	5											r	5	e			y		scol/incl	17.04.2019	08.10.2019	6
44	7	M	35	32	24	40	43	23			l	4			r	4			l	5							l	3					e		e			y		scol/incl	02.04.2019	20.02.2020	10
45	17	M	39	43		38	30				r	5							r	5													r	10	e					scol/incl	03.09.2019	10.12.2019	3
46	8	M	46	43		46	45						l	5							l	5											l	5	e			n		scol/incl	08.05.2012	26.11.2013	18
47	12	M	40	34	38	28	38	22			r	4			l	6			r	3			l	3			r	3			l	4	r	10	e					scol/incl	19.01.2016	09.10.2019	45	Th	r	15	10
48	14	M	30	40		20	30						r	6							r	4											e		e					scol/incl	18.04.2017	03.10.2017	6	Th L	r	10	10
49	17	M	40	34		60	54						r	6							r	5											e		e					scol/incl	14.08.2012	27.08.2013.	12	Th L	r	30	25	Th-L	r
50	6	M	35	33		30	28						l	5							l	6											r	10	e					scol/incl	03.10.2019	14.01.2020	3
51	8	M	48	44		32	30				r	6			l	5			r	6			l	3									l	7	e					scol/incl	24.06.2013	26.12.2013	6
52	10	M	26	22	30	20	24	23			r	4			l	5			r	5			l	6			r	5			l	10	e		e			n	n	scol/incl	18.02.2016	21.01.2020	47	Th	r	10	5	Th	r
53	14	M	30	35		34	36						l	8							l	6											e		e					scol/incl	26.08.2010	16.08.2011.	12	Th L		10	5
54	12	M	40	46		30	30								r	5							r	2									e		e					scol/incl	21.02.2017	25.07.2017	5
55	13	M	30	34		25	24						r	5							r	5											e		e					scol/incl	06.03.2012	29.01.2013.	10
56	8	M	35	32		24	25						l	5							l	4											l	7	e			y		scol/incl	22.05.2012	2012-08-19	3
57	11	M	40	36		60	56						l	5							l	5											e		e					scol/incl	08.04.2011	24.04.2012	12
58	9	M	35	34		38	36				r	4			l	3			r	4			l	3									l	5	e					scol/incl	16.04.2013	03.12.2013	8
59	9	M	40	36		51	50						r	6							r	5											l	7	e					scol/incl	14.05.2011	05.03.2013	22	Th L	r	15	10
60	8	M	34	35		36	37						r	4							r	5											l	4	e					scol/incl	06.02.2012	11.06.2013	16
61	16	M	20	23		34	36				l	4			r	5			l	4			r	4									l	10	e					scol/incl	20.12.2012.	29.05.2013.	5
62	8	M	40	40	44	20	27	43			l	4							l	5													e		e					scol/incl	14.11.2017	26.03.2019	16
63	16	M	24	28		26	30				l	7							l	5													e		e					scol/incl	20.09.2016	30.05.2017	8
64	6	M	24	44	30	36	30	30					r	4							r	2							r	2			e		e			y	y	scol/incl	28.04.2015	15.05.2018	37
65	11	M	37	34	42	28	23	26							l	5			r	3			l	3			r	0			l	2	r	10	r	10		y		scol/incl	17.01.2017	12.02.2019	25
66	9	M	15	20		22	23						r	4							r	4											e		e					scol/incl	22.03.2012	23.10.2012	7
67	12	M	40	42		20	37				r	10			l	5			r	11			l	5									e		e					scol/incl	23.01.2018	24.09.2019	20	Th	r	21	15	Th	r
68	16	M	34	32		50	46				l	7							l	5													e		e					scol/incl	17.01.2012.	17.12.2013.	23
69	6	M	40	32	30	30	18	20			r	4							r	5							r	3					e		e					scol/incl	31.10.2017	04.12.2018	14
70	10	M	38	24	26	24	18	20			l	4							l	5							l	5					l	5	l	15				scol/incl	15.10.2013	03.01.2017	39
71	12	M	45	41		40	38						r	6							r	5											r	10	e					scol/incl	04.06.2019	23.01.2020	7
72	16	M	45	43		48	45						l	6							l	4											l	10	e					scol/incl	14.06.2011.	19.07.2012.	13
73	15	M	40	37	48	50	43	43			r	6			l	6			r	6			l	4			r	5			l	3	l	10	e					scol/incl	05.08.2010	19.02.2013	30	Th	r	15	10
74	7	M	36	32	36	40	38	32							l	6							l	4							l	5	l	7	l	5				scol/incl	04.12.2008	05.06.2018	114
75	14	M	35	32		36	32						l	5							l	5											r	10	r	5		y		scol/incl	13.09.2011	31.07.2012	10
76	6	M	30	32	34	20	14	19					r	5							r	7							r	4			l	15	e		y	y		scol/incl	10.10.2017	05.03.2019	17
77	13	M	40	30	34	24	20	33					r	5							r	4							r	5			r	5	e					scol/incl	18.11.2016	03.10.2017	11
78	12	M	35	32	30	31	34	32					r	3																										scol/incl	22.10.2012
79	8	M	45	50	48	15	12	30			l	6							l	5							l	3					e		e			y	y	scol/incl	10.11.2016	10.04.2018	17
80	9	M	34	32	35	23	25	20			r	6							r	5													l	7				y		scol/incl	14.06.2010	17.12.2013	42
81	6	M	10	14	12	12	16	14			r	3							r	3							r	3					e		r	5				scol/incl	14.08.2009	07.02.2012	30
82	12	M	50	40	42	35	20	20					r	5							r	4							r	3			e		e			y		scol/incl	03.01.2017	27.02.2018	13	Th L	r	12	10
83	9	M	34	38	35	23	10	25			r	4							r	5							r	4					r	7	e					scol/incl	20.12.2011	11.06.2019	90	Th L	r	10	10
84	6	M	37	38	40	34	30	38					l	4							l	4							l	3			l	10	l	10		y		scol/incl	29.12.2008	29.04.2014	64
85	16	M	40	32	37	29	30	23					r	9							r	7							r	9			e		e					scol/incl	27.02.2018	19.11.2019	21	Th L	r	24	20	Th L	r
86	9	M	28	26	32	28	17	24			l	6							l	5							l	2					e		e					scol/incl	27.11.2018	23.01.2020	14
87	12	M	34	32		17	20						r	6							r	3											r	7	e			y		scol/incl	10.07.2012	18.01.2013	6
88	12	M	28	38		28	24								l	5							l	3									e		e					scol/incl	18.07.2012	07.05.2013	10
89	14	M	50	55	50	38	45	40					l	5							l	7											e		e					scol/incl	19.11.2015	30.08.2016	9
90	12	M	28	36	32	20	30	16			r	5							r	4							r	2					e		e			y	y	scol/incl	05.01.2016	14.03.2017	15
91	10	M	40	37	46	39	36	24			r	6							r	5							r	3					r	5	e					scol/incl	17.02.2015	28.12.2015	10	Th	r	11.8	10
92	8	M	24	28		29	20						r	6							r	4											e		e					scol/incl	27.11.2018	11.06.2019	7
93	14	M	36	34		42	40						r	5							r	3											e		e					scol/incl	13.02.2013	30.07.2013	5	Th L	r	14	15
94	19	M	28	30		24	30		l	4			r	4	l	3	l	4			r	4	l	3									l	7	l	7				scol/incl	18.01.2012	16.04.2013	15
95	14	M	19	20		14	23						r	4							r	4											e		e					scol/incl	29.11.2011	12.02.2013	15
96	9	M	30	36	32	28	20	18			r	4							r	6							r	6					r	7	e					scol/incl	24.07.2012	30.12.2014	29	Th	r	10	5
97	5	M	28	30		32	30						r	4							r	4							r	5			e		e			y		scol/incl	17.06.2008	13.08.2013	62
98	10	M	38	38	30	36	29	30			r	3			l	3			r	2			l	5			r	2			l	2	e		e					scol/incl	31.07.2013	10.11.2014	16
99	9	M	35	50	55	38	44	45							r	6							r	6					r	3			e		e					scol/incl	30.12.2014	02.11.2018	47
100	14	M	20	23		28	26		l	5							l	3			l	3							l	4			e		e			y		scol/incl	25.10.2016	13.06.2019	32
101	15	M	37	34		34	32				l	5	l	5							l	5											e		e					scol/incl	13.11.2012	18.06.2013	7
102	13	M	24	34	31	36	40	31	l	2					l	3	l	4							l	3							e		e			y		scol/incl	16.02.2015	01.03.2016	13
103	13	M	36	35		39	34						l	6							l	10											r	10	e					scol/incl	18.02.2019	05.11.2019	9
104	13	M	43	45	45	34	28	35			r	4			l	5			r	3			l	5		r	2				l	6	r	7	e					scol/incl	19.06.2019	05.12.2019	6	Th	r	10	10	Th	r
105	8	M	28	32	38	24	31	30			r	4							r	3			l	4			r	4			l	4	e		e					scol/incl	05.02.2010	12.01.2016	71
106	6	M	20	28	32	24	18	27					r	3							r	6							r	5			r	5	e			y		scol/incl	25.04.2012	18.11.2019	91
107	15	M	24	25	26	4	3	10			r	4			l	4			r	7			l	5			r	5			l	5	e		e					scol/incl	17.09.2007	30.10.2012	60	Th	r	20	20	Th	r
108	8	M	30	26		19	20						r	3							r	2							r	6			r	10	r	10				scol/incl	03.10.2019	14.02.2020	4
109	6	M	40	32	28	20	24	10							r	5							r	6									l	10	l	20	y	y	y	scol/incl	09.04.2013	24.10.2017	48
110	10	M	32	30		36	35				r	3			l	4			r	3			l	4			r	2			l	2	l	7	e					scol/incl	25.05.2011	23.07.2013	26
111	10	M	31	25		34	28				r	4			l	5			r	3			l	5									r	7	e					scol/incl	06.07.2013	17.12.2013	5
112	11	M	30	28		45	44				r	5			l	4			r	3			l	4									l	5	e					scol/incl	08.10.2007	12.07.2010	33
113	11	M	30	28	32	35	32	34							l	5							l	5							l	4	r	7	r	5				scol/incl	05.11.2007	21.05.2013	6
114	8	M	28	45	35	20	16	19					r	5							r	2							l	4			r	10	e		y	y		scol/incl	10.03.2015	18.07.2019	52
115	14	M	28	30	30	30	30	32					l	5							l	2											e		e			y		scol/incl	11.04.2012	26.09.2017	65
116	10	M	40	36	32	40	42	38							l	4							l	4									e		e					scol/incl	11.01.2012	11.10.2012	9
117	9	M	30	38	30	30	30	33			r	4			l	4			r	4			l	4			r	2					l	10	e			y		scol/incl	08.11.2011	09.02.2015	39
118	15	M	30	35		28	32				r	4							r	3													e		e					scol/incl	08.01.2019	17.12.2019	11
119	14	M	24	20	36	25	20	22			r	4							r	6							r	5					e		e			y		scol/incl	18.03.2014	17.08.2018	53
120	6	M	30	30	35	18	22	30					r	5							r	3											e		e			y		scol/incl	20.06.2017	26.03.2019	27
121	8	M	34	38	31	25	24	19					r	5							r	3							r	2			r	3	e			y		scol/incl	02.08.2016	21.11.2019	39
122	7	M	26	28	42	26	30	28			l	6			r	8			l	5			r	11			l	5			r	25	r	10	r	5				scol/incl	14.12.2009	14.01.2020	133	Th	l	27	15	Th	l
123	7	M	24	36		30	20				r	5							r	3													r	10	e			y		scol/incl	15.05.2018	13.11.2018	6
124	14	M	28	30		32	34		l	5	r	5					l	5	r	4													l	5	e					scol/incl	08.03.2011	07.07.2011	4
125	14	M	32	34		33	36						l	5							l	4											e		e					scol/incl	12.11.2011	03.09.2013	22
126	14	M	37	28		24	24						r	5									r	2									e		e					scol/incl	23.04.2013	07.04.2015	16
127	16	M	50	28	30	40	36	24			r	5							r	3							r	2					e		e					scol/incl	01.03.2016	10.10.2017	19
128	7	M	20	40	28	26	36	32					r	6							r	2							r	5			r	5	e		y	y		scol/incl	21.07.2015	11.06.2019	47
129	12	M	28	34	34	21	26	21			r	6							r	6							r	4					e		e					scol/incl	01.08.2019	18.02.2020	6
130	12	M	30	26		24	30				l	3							l	4													e		e					scol/incl	24.01.2017	20.06.2017	5
131	13	M	36	29		28	34						l	6							l	9							l	5			r	10	r	5		y		scol/incl	18.07.2017	22.01.2019	18
132	16	M	36	38		34	36						r	4							r	5											l	15	l	7				scol/incl	28.05.2012	23.07.2013	14
133	11	M	30	28		26	24				r	4			l	5			r	4			l	5									e		e					scol/incl	14.12.2010	22.01.2013	25	L	l	14	10
134	10	M	34	29		40	30						r	5							r	4											e		e			y		scol/incl	10.09.2019	10.12.2019	3
135	12	M	36	24	30	18	18	25					l	5							l	3							l	2			r	7	r	7				scol/incl	09.08.2016	23.05.2017	9
136	8	M	26	33		23	28				r	5							r	2													e		e					scol/incl	19.03.2019	09.07.2019	5
137	6	M	25	30	32	30	20	42					l	5							l	6							l	4			e		e			y		scol/incl	07.11.2017	13.11.2018	12
138	15	M	40	34		20	25						r	7							r	5											e		e			y		scol/incl	31.01.2018	31.10.2019	21
139	9	M	38	46	35	28	26	23			r	4			l	8			r	5			l	11			r	9			l	12	e		e					scol/incl	07.06.2011	27.02.2019	92	Th	r	22	20	Th	r
140	7	M	20	24		32	32						l	5							l	2											r	7	e					scol/incl	25.04.2012	30.12.2014	32
141	9	M	38	36		34	28				r	5							r	0													e		e					scol/incl	21.05.2019	07.11.2019	6
142	10	M	36	34	36	34	35	34			r	4			l	5			r	4			l	5			r	2			l	2	l	10	e			y		scol/incl	10.01.2012	19.03.2013	14
143	14	M	30	34		40	42						r	4							r	2											e		e					scol/incl	26.03.2013	19.11.2013	8
144	6	M	30	32	30	28	30	28					r	3							r	2									l	5	r	5	e					scol/incl	24.08.2007	12.04.2016	104
145	5	M	33	32		30	30				r	6							r	4													e		e		y			scol/incl	14.02.2016	13.09.2017	19
146	9	M	32	37	29	32	30	30							l	6							l	6							l	5	r	15	r	10				scol/incl	20.05.2008	10.04.2018	119
147	11	M	24	41	35	34	33	20			r	5			l	3			r	4			l	3			r	4			l	4	e		e					scol/incl	15.02.2017	25.02.2020	36
148	9	M	35	38		16	29						l	6							l	7											e		e					scol/incl	24.07.2018	09.07.2019	12
149	12	M	28	38		18	16				r	3			l	3			r	4			l	6									e		e		y			scol/incl	01.08.2019	12.12.2019	4	Th	r	11.8	10
150	7	M	30	40	40	30	34	35					l	5							l	4							l	6			r	7	e		y			scol/incl	27.06.2017	21.05.2019	23
151	7	M	40	46	37	35	35	43					l	6							l	6							l	6			r	10	e		y			scol/incl	15.01.2019	19.09.2019	8
152	7	M	26	26	24	34	32	30					r	4							r	3							r	5			e		e					scol/incl	20.04.2006	22.12.2015	116
153	12	M	45	45		37	35						l	4							l	4											e		e					scol/incl	30.08.2012	27.11.2012	3
154	11	M	35	33		28	15						r	4							r	2											e		e					scol/incl	18.09.2018	15.01.2019	4
155	8	M	33	33	40	27	22	20			r	3			l	4			r	3			l	4			r	2			l	0	l	7	e			y		scol/incl	19.07.2011	30.01.2020	102
156	13	M	25	27		14	13								l	3							l	3									e		e		y	y		scol/incl	30.07.2019	21.11.2019	4
157	6	M	28	40	40	28	32	30					r	4							r	5							r	0			e		e					scol/incl	06.05.2014	02.06.2015	13
158	10	M	24	36	35	20	21	27							r	4							r	6							r	10	e		e					scol/incl	03.04.2018	11.06.2019	14
159	13	M	31	25		6	20						l	5							l	3											l	10	e					scol/incl	28.07.2015	02.02.2016	7
160	8	M	26	22	28	19	24	25					r	4							r	2							r	5			e		e					scol/incl	11.01.2016	27.07.2016	6
162	13	M	26	20		26	18				l	5			r	4			l	5			l	4			l	5			l	5	e		e					scol/incl	06.12.2012	15.07.2014	19
163	9	M	36	35	35	18	20	20					l	6							l	3							l	0			r	15	r	5				scol/incl	09.03.2015	26.02.2019	47
164	9	M	32	30		23	26				l	4							l	4													l	5	e					scol/incl	27.08.2010	15.09.2011	13
165	12	M	44	43		38	36						l	4							l	2											e		e					scol/incl	28.05.2013	17.10.2013	5	Th L	l	10	10
168	14	M	40	42		41	40						r	4							r	4											r	30	r	10			y	scol/incl	11.06.2010	08.05.2012	23
169	11	M	34	35		38	35				l	6							l	5													l	10	e					scol/incl	06.11.2012	07.01.2014	14
170	7	M	60	56		40	43						r	7							r	5											r	10	e			y		scol/incl	30.08.2016	29.10.2019	38
171	15	M	30	32		30	34						l	6							l	4											e		e					scol/incl	25.07.2017	2017-10-12	3	Th L	l	14	10
172	9	M	33	32		22	31						l	4							l	4											r	7	e					scol/incl	14.05.2013	01.10.2013	5
173	10	M	42	46	50	41	32	40					r	4							r	3											r	15	r	5				scol/incl	15.05.2018	27.11.2018	6
174	6	M	32	35	30	28	24	35					l	12							l	5							l	3			l	7	l	7				scol/incl	10.01.2012	19.07.2016	54
175	13	M	27	28	30	43	43	24					r	5							l	2							l	4			r	25	r	15				scol/incl	09.10.2018	04.02.2020	16
176	14	M	30	40	38	20	26	32			l	4			r	6			l	4			r	3			l	2			r	0	e		e			y	y	scol/incl	23.04.2013	23.08.2016	40
177	7	M	21	30	23	20	18	22			r	5											r	4							r	2	r	15	e			y		scol/incl	14.03.2014	11.06.2019	63
178	7	M	52	49	40	40	50	38			l	5							l	5							l	4					e		e			y		scol/incl	21.10.2014	05.12.2019	62
179	13	M	35	41		35	37						l	6							l	7							l	3			e		e					scol/incl	30.05.2017	06.08.2019	27
180	15	M	32	30		35	28				l	3								l	3												e		e					scol/incl	16.07.2019	24.10.2019	3
181	7	M	31	48		28	46						r	4							r	4											e		e					scol/incl	27.02.2014	09.09.2014	7
182	13	M	30	32		24	25								l	7			l	4			r	6			l	2			r	4	e		e			y		scol/incl	21.06.2016	13.06.2019	36
183	18	M	43	45		45	47		l	23			r	4			l	22			r	4											r	7	r	5				scol/incl	29.01.2013	25.11.2013	10	C Th	l	70	40	C Th	l
184	10	M	40	40		30	22						r	4							r	2											r	15	e					scol/incl	09.07.2013	14.01.2014	6
185	8	M	18	24	30	27	30	25			r	10			l	5			r	8			l	2			r	5			l	2	r	10	e					scol/incl	21.02.2017	22.08.2017	6	Th	r	15	15
186	10	F	40	38	32	36	35	25			r	3			l	5			r	4			l	6			r	3			l	4	e		e					scol/incl	2016-03-21	2017-12-30	21
187	13	M	46	34		40	32						r	3							r	5							r	2			e		e					scol/incl	23.07.2010	19.11.2015	64
188	6	F	29	30		15	20				r	5							r	3													e		e		y			scol/incl	15.01.2019	10.09.2019	8
189	17	M	34	32		24	26				r	7	r	4					r	4													e		e					scol/incl	10.04.2018	25.09.2018	5
190	10	M	31	36		20	23								l	4							l	4									e		e					scol/incl	2016-05-12	2017-03-11	10	L	l	14	15
191	16	M	30	30	40	30	30	26							l	6							l	3									e		e			y		scol/incl	29.05.219	14.01.2020	8
192	10	M	46	42		47	30						l	6							l	5							l	3			e		e					scol/incl	30.05.2017	23.01.2018	8
193	14	M	38	36		30	32				r	4			l	5			r	4			l	6									r	10	e			y		scol/incl	05.03.2019	09.07.2019	4
194	15	M	44	42		45	43						r	5									r	4									l	10	e					scol/incl	25.09.2012	14.12.2012	3	Th L	r	10	10
195	16	M	38	40		20	30				l	5							l	5													r	10	r					scol/incl	08.05.2012	13.11.2012	6
196	9	M	24	17		22	17						r	5							r	2											e		e			y		scol/incl	17.01.2017	29.08.2017	7
197	14	M	30	28		20	23						r	6							r	3											e		e			y		scol/incl	18.06.2019	31.10.2019	4	Th L	r	13	15
198	15	M	20	20		20	22				l	6			r	4			l	4			r	5									r	10	e					scol/incl	04.06.2013	10.10.2013	4
199	9	M	40	30	32	18	28	26			r	4			l	5			r	5			l	5									e		e					scol/incl	03.01.2017	18.07.2017	6
200	9	M	32	30	40	24	15	15							l	6							l	3							l	2	e		e					scol/incl	27.01.2015	08.08.2017	31
201	10	M	28	40	38	30	30	20			r	6			l	4			r	4			l	5			r	3			l	3	e		e			y		scol/incl	24.10.2017	09.04.2019	18
202	7	M	22	30		28	34						r	4							r	4							r	4			r	10	r	7				scol/incl	28.04.2015	17.12.2019	56	Th L	r	16	15	Th L	r
203	8	M	35	46	36	30	24	36					r	6					r	4							r	4					e		e					scol/incl	2015-02-21	2015-08-26	7
204	16	M	32	34	32	20	22	18					r	3							r	5							r	2			r	7	e					scol/incl	20.10.2014	27.02.2018	40
205	7	M	34	35	35	41	33	30					l	5							l	2							l	2			r	15	r	7				scol/incl	15.07.2014	06.01.2016	18
206	17	M	58	49		50	52				r	5			l	5			r	5			l	3			r	4			l	2	e		e			y		scol/incl	01.12.2017	07.01.2020	25
207	15	M	36	34		30	32				r	3			l	5			r	3			l	3									e		e					scol/incl	2016-01-23	2016-06-30	5
208	12	M	24	26		32	28						r	10							r	8							r	6			l	7	e					scol/incl	05.10.2012	22.10.2013	12	Th L	r	21	15	Th L	r
209	7	M	29	34		28	30				r	3																									y			scol/incl	09.03.2007	05.06.2013	75
210	17	M	33	32		38	36						r	4							r	4											r	7	e			y		scol/incl	13.11.2018	18.06.2019	6
211	13	M	35	36		32	34						l	4							l	2											e		e					scol/incl	18.06.2013	10.12.2013	4
212	7	M	30	30	20	24	18	18			r	5							r	5					r	5							e		e					scol/incl	17.12.2007	24.02.2015	86
213	18	M	25	27		28	30				r	10			l	10			r	5			l	6			r	3			l	5	e		e					scol/incl	27.10.2015	13.12.2016	14	Th	r	23	25	Th	r
214	11	M	30	40	40	24	20	22							l	5							l	5									e		e					scol/incl	14.08.2012	17.10.2013	14
215	6	M	20	32	30	18	18	20							l	4							l	4							l	3	e		e			y		scol/incl	16.05.2017	04.12.2018	19	L	l	10	10
216	10	M	34	32		28	24						l	5							l	4							l	3			e		e					scol/incl	30.06.2015	13.11.2018	46	Th	l	13	10
217	11	M	30	34	34	23	21	20					l	4							l	4											e		e			y		scol/incl	01.02.2011	01.04.2014	38
218	15	M	42	40	40	48	40	40					r	4					l	5							l	3					e		e					scol/incl	21.06.2011	07.10.2014	40
219	10	M	40	38	40	20	30	24			r	15			l	3			r	16			l	4			r	14			l	4	e		e					scol/incl	23.04.2014	17.04.2018	48	Th	r	58	45	Th	r
220	12	M	55	54		30	31				l	5							l	4							l	7					r	7	e					scol/incl	19.08.2012	07.06.2017	56
221	8	M	30	28		28	26						r	5							r	5											e		e					scol/incl	09.03.2014	23.12.2014	9
222	9	M	32	30	28	21	20	21					r	5							r	3											e		e					scol/incl	17.07.2018	03.09.2019	14
223	11	M	34	35	32	20	18	24					r	8							r	7							r	4			r	10	e					scol/incl	04.09.2008	28.06.2016	93
224	12	M	19	20		30	32						r	4							r	4							r	3			r	20	e					scol/incl	27.02.2018	15.05.2019	15
225	12	M	28	32		32	36						r	5							r	4							r	4			l	7	e					scol/incl	16.10.2012	18.03.2014	17
226	6	M	20	23		26	28				r	4							r	4													e		e					scol/incl	23.07.2013	15.04.2014	9
227	17	M	31	27		23	20				r	8							r	6							r	4					e		e			y		scol/incl	27.08.2013	09.10.2014	14
228	6	M	20	22	30	20	16	20			r	4							r	7							r	5					r	20	e					scol/incl	12.03.2019	19.11.2019	8
229	7	M	22	24		20	23				r	4							r	4							r	3					r	7	e			y		scol/incl	27.06.2017	13.08.2019	26
230	14	M	36	30	30	34	32	32					r	4							r	5											e		e			y		scol/incl	29.05.2018	2018-12-20	6
231	8	M	34	40	37	30	30	42					r	6							r	6							r	10			e		e			y		scol/incl	18.07.2017	18.02.2020	31	Th L	r	15	15	Th L	r
232	6	M	27	30	35	26	30	24					r	3							r	10							r	7			e		e			y		scol/incl	06.02.2018	06.12.2018	10	Th L	r	20	15	Th L	r
233	14	M	34	32		24	28				l	4			r	5			r	4			r	5			l	3			r	4	e		e					scol/incl	10.11.2010	09.06.2015	55
234	9	M	32	35	40	25	26	28			r	3			l	4			r	3			l	4									e		e					scol/incl	12.04.2011	20.06.2012	14
235	10	M	42	30	36	42	24	20					l	7							l	8							l	6			e		e			y		scol/incl	26.07.2011	12.11.2019	100	Th L	l	22	20	Th L	l
236	13	M	27	28		18	20						l	5							l	4							l	4			e		e			y		scol/incl	22.05.2012	13.05.2016	48
237	15	M	36	34		32	34						l	4							l	4											r	10	e					scol/incl	13.03.2013	29.09.2014	17
238	7	M	30	30	32	18	30	9			r	3							r	4													e		e			y		scol/incl	09.04.2013	20.05.2014	13
239	14	M	33	23		35	26				l	5							l	5							l	4					e		e			y		scol/incl	08.07.2014	16.07.2019	60
240	20	M	45	43		32	26				r	8			l	10			r	5			l	8			r	5			l	8	e		e				y	scol/incl	31.07.2018	28.02.2019	7	Th	r	49	35	Th	r
241	18	M	40	36		26	24				l	6							l	5													e		e				y	scol/incl	2011-10-04	2013-05-25	19
242	15	M	36	32		36	34				r	8			l	8			r	8			l	8			r	12			l	9	r	20	r	10				scol/incl	2009-12-11	2013-08-13	44	Th	r	39	30	Th	r
243	15	M	30	28		15	12						l	6							l	5											e		e					scol/incl	.12.03.2013	2013-11-23	8
244	17	M	31	28		30	30				l	6							l	3															e					scol/incl	29.10.2019	12.03.2020	5
245	5	M	32	30		25	24				r	3							r	5													e		e					scol/incl	14.03.2019	14.01.2020	10
246	10	M	34	40		28	20				r	5			l	5			r	3			l	4			r	0			l	4	e		e			y		scol/incl	28.06.2011	2012-05-04	11	Th	r	14	15
247	15	M	40	48		30	26						l	5							l	4											e		e			y		scol/incl	2017-04-25	2018-05-29	13
248	13	M	31	24	30	23	26	28					l	6							l	0											e		e					scol/incl	14.02.2017	11.07.2017	5
249	8	M	24	23	22	20	15	24			r	4			l	4			r	4			l	4			r	6			l	8	e		e			y		scol/incl	2008-11-13	2017-08-08	104	Th	r	10	10	Th	r
251	14	M	30	32		40	42				r	4							r	5							r	6					e		e		y			scol/incl	07.03.2017	02.10.2018	19
252	16	M	30	20		30	30								l	5							l	3									r	7	e					scol/incl	27.03.2012	2012-06-28	3
253	8	M	45	42		30	23						l	7							l	5											e		e		y			scol/incl	12.07.2016	20.12.2016	5
254	13	M	42	40		28	30						r	4							l	5											r	15	r	5				scol/incl	23.10.2018	10.01.2019	3
255	12	M	31	32		25	23						l	5							l	5											e		e			y		scol/incl	22.07.2014	02.08.2016	25
256	9	M	34	32		38	37				r	4							r	4													e		e					scol/incl	20.09.2011	29.04.2014	31
257	11	M	20	24	26	30	24	23			r	4							r	3													e		e					scol/incl	23.07.2013	15.04.2014	9
258	6	M	24	32	40	24	30	26			r	6							r	3							r	3					e		e		y			scol/incl	27.06.2017	17.07.2018	13
259	6	M	28	29	37	28	32	32			r	3			l	4			r	4			l	4			r	0			l	4	e		e					scol/incl	14.06.2016	24.07.2018	25
260	7	M	31	43	33	34	32	14							l	7							l	5							l	l	e		e					scol/incl	20.12.2010	24.05.2011	6
261	7	M	32	34		32	42						r	3								r	5						r	2			e		e					scol/incl	18.11.2014	13.06.2017	30
262	8	M	20	30	35	21	21	20			l	5			r	3			l	4			r	4									e		e					scol/incl	05.07.2011	27.02.2014	31	Th	l	10	10
263	15	M	45	43		43	36		l	4	r	10			l	5	l	4	r	8		0	l	5	l	4	r	6			l	6	e		e					scol/incl	2005-02-04	2013-05-09	99	Th	r	42	30	Th	r
264	9	M	34	38	36	26	28	22					r	4							r	4											e		e					scol/incl	2011-02-04	2011-09-29	7
265	10	M	35	33		48	48						r	5							r	3							r	3			e		e					scol/incl	21.05.2013	04.08.2015	27
266	12	M	31	32		25	26				r	5			l	5			r	3			l	4									r	7	e					scol/incl	26.06.2018	25.06.2019	12
267	13	M	40	44		50	37						r	6							r	4											r	15	e					scol/incl	21.09.2010	27.09.2012	24	Th L	r	16	15
268	9	M	40	34	38	36	28	26					r	6							r	5											e		e			y		scol/incl	25.06.2019	04.02.2020	8
269	6	M	20	25		25	23						r	4							r	7							r	6			e		e		y			scol/incl	12.06.2018	29.10.2019	16	Th L	r	19	20
270	16	M	40	36		42	42						r	6							r	5							r	5			l	7	e			y		scol/incl	04.12.2009	12.12.2012	36
271	5	M	24	24	24	16	23	24			r	5							r	4							r	4					e		e					scol/incl	01.03.2016	28.06.2019	3
272	11	M	36	34		37	36						r	5							r	5							r	3			r	10	e					scol/incl	27.09.2016	30.10.2018	25
273	16	M	30	32		28	26				r	5			l	5			r	4		l	5										e		e					scol/incl	07.05.2013	10.06.2014	13
274	15	M	47	44		49	51				l	5			r	5			l	4		r	5				l	4			r	5	e		e					scol/incl	08.02.2013	28.08.2013	6	L	r	12	15
275	7	M	34	50		36	30				l	5			r	4			l	3			r	3									e		e					scol/incl	17.07.2018	24.01.2019	6
278	8	M	26	30		23	24				r	3			l	4			r	0			l	0			l	o			r	0	e		e					scol/incl	21.09.2012	24.06.2014	21
279	14	M	30	32		26	24						r	3							r	4											e		e		y			scol/incl	16.12.2008	04.12.2014	72
280	9	M	30	40	30	20	15	20			r	6			l	4			r	3			l	4									e		e					scol/incl	15.10.2019	14.02.2020	4
281	10	M	26	42	40	20	39	20					r	4							r	5							r	5			r	15	r	7				scol/incl	01.10.2013	07.03.2017	52	Th L	r	13	15
282	6	M	28	26	36	23	21	24			r	3			l	5			r	3			l	6									e		e		y			scol/incl	22.05.2018	12.12.2019	19
283	15	M	24	23	27	28	30	32			r	4			l	5			r	4			l	3			r	0			l	0	l	5	l	5				scol/incl	17.08.2009	12.01.2016	77
284	15	M	40	43		30	32				l	4							l	4													l	5	e					scol/incl	21.01.2014	15.05.2014	4
285	12	M	30	38		24	20						r	4							l	4											e		e				y	scol/incl	18.03.2014	18.06.2014	3
286	12	M	20	24		40	36						l	4							l	3											e		e					scol/incl	18.11.2015	13.09.2016	10
287	7	M	30	30	35	18	26	20							l	5							l	6							l	4	e		e					scol/incl	21.08.2018	28.05.2019	9
288	6	M	28	30		20	18						l	5							l	5							l	0			r	10	e					scol/incl	16.08.2016	27.06.2017	10
289	14	M	56	36		40	28						l	5							l	4											r	10						scol/incl	12.04.2016	16.07.2016	3
290	15	M	22	24	25	20	22	22			l	6							l	5													r	10	e		y			scol/incl	19.03.2019	27.09.2019	6
291	10	M	30	35		30	33				r	4							r	4			l	5			r	2			l	7	r	15	e		y			scol/incl	03.04.2018	24.10.2019	18
292	6	M	40	38	36	18	24	24			r	5							r	5													e		e					scol/incl	23.12.2014	19.05.2015	5
293	8	M	48	40	50	27	20	30					r	6							r	3							r	0			r	10	e					scol/incl	21.10.2014	16.06.2015	8
294	7	M	20	30	40	25	20	35					r	3							r	3							r	0			e		e			y		scol/incl	20.04.2016	12.09.2017	17
295	11	M	20	30		20	24						r	5							r	5							r	2			e		e		y			scol/incl	18.11.2014	27.02.2020	62
296	8	M	30	28	36	28	22	24					r	4							r	3											e		e					scol/incl	13.05.2014	19.12.2014	7
297	12	M	40	30	44	38	30	32					l	4							l	3							r	2			l	7	e					scol/incl	20.11.2012	21.08.2018	68	Th L	l	13	10
298	12	M	40	38	40	36	42	40			r	4			l	4			r	3			l	4			r	2			l	2	l	4	e					scol/incl	20.10.2012	25.08.2015	34
299	10	M	42	38		22	24				r	4							r	4			l	2			r	5			l	6	r	7	e					scol/incl	19.06.2012	27.03.2015	33	Th	r	10	15
300	13	M	40	38		24	26								l	14							l	12							l	10	r	5	e					scol/incl	06.04.2011	29.09.2014	41
301	14	M	36	38		20	20								l	6							l	10							l	3	e		e					scol/incl	28.01.2010	08.01.2013	36
302	9	M	30	30		30	24						r	6							r	4											r	15	r	5				scol/incl	12.02.2019	14.01.2020	11
303	9	M	32	30		30	28				r	8			l	2			r	5			l	2									e		e					scol/incl	30.12.2014	18.10.2016	22
304	11	M	23	30	31	24	18	9			r	6			l	5			r	9			l	5			r	8			l	4	r	5	e					scol/incl	2016-04-12	2019-06-04	34	Th	r	15	15	Th	r
305	13	M	22	30		25	30						r	5							r	5							r	3			e		e					scol/incl	2016-04-12	2017-06-05	13
306	14	M	28	34		24	22						r	5							r	5											r	7	e			y		scol/incl	16.04.2019	15.10.2019	6
307	9	M	48	42	43	42	32	26					r	5							r	2											r	10	e		y	y		scol/incl	24.05.2016	15.11.2016	5
308	10	M	36	39	38	32	36	34			l	6							l	3							l	3					e		e		y			scol/incl	12.12.2017	12.03.2019	15
309	18	M	38	35	44	24	20	30					l	12							l	6							l	2			e		e					scol/incl	13.02.2007	04.12.2012	70
310	13	M	43	43		26	23						l	6							l	8							l	9			e		e					scol/incl	17.12.2015	17.10.2017	22	Th L	l	30	25
311	14	M	28	40		21	32								l	6							l	7							l	6	l	7	e		y	y		scol/incl	31.08.2019	30.01.2020	5
312	10	M	54	38		27	27				l	5							l	5													e		e			y		scol/incl	23.08.2016	24.01.2017	5
313	10	M	40	50	40	30	28	40			r	5			l	3			r	5			l	3									r	7	e			y		scol/incl	31.07.2018	13.08.2019	13
314	9	M	40	33	32	16	14	14					r	13							r	5							r	0			r	10	r	5				scol/incl	12.11.2013	12.11.2019	71	Th L	r	7	10
315	6	M	20	23	25	23	26	20					r	5							r	8							r	6			l	10	l	7				scol/incl	21.08.2018	05.03.2019	7
316	6	M	32	34	40	34	34	37			r	20							r	18							r	31					e		e					scol/incl	2011-08-20	2020-02-20	90	Th	r	40	35	Th	r
317	7	M	30	30	30	20	20	20			r	5							r	3							r	2					e		e					scol/incl	2017-04-25	2018-06-05	14
[truncated: 4 more columns]

## Sheet: girls
ID	age	sex	lordosis I	lordosis II	lordosis III	kyphosis I	kyphosis II	kyphosis III	I ATR-C-Th r/l	I ATR-C-Th deg	I ATR-Th r/l	I ATR-Th deg	I ATR-Th-L r/l	I ATR-Th-L deg	I ATR-L r/l	I ATR-L deg	II ATR-C-Th r/l	II ATR-C-Th deg	II ATR-Th r/l	II ATR-Th deg	II ATR-Th-L r/l	II ATR-Th-L deg	II ATR-L r/l	II ATR-L deg	IIII ATR-C-Th r/l	III ATR-C-Th deg	III ATR-Th r/l	III ATR-Th deg	III ATR-Th-L r/l	III ATR-Th-L deg	III ATR-L r/l	III ATR-L deg	D.T.bef.treat.r/l	D.T bef.treat.mm	D.T.aft.treat.r/l	D.T aft.treat.mm	Achilles contract.	valgus walk	knee valgus	instrument	start date of treat.	end treat.date	treat.time in months	RTG I	RTG I side	RTG I deg	Perdiolle	RTG II	RTG II side
1	11	F	32	25		24	22						r	6							r	6											l	15	l	5	n	n	n	skol/inkl	43325	03.10.2019	14	Th L	r	20	25
1	9	F	24	42		12	18				r	4			l	4			r	4			l	4									l	5	e					skol/inkl	13.09.2016	19.09.2017	11
1	9	F	32	30		34	30						r	4							r	0											l	7	l	5				skol/inkl	29.05.2012	15.01.2013	8
1	6	F	33	30		24	24						r	3							r	0											e		e			y		skol/inkl	15.01.2013	14.01.2016	35
1	7	F	30	36	36	25	28	28							l	5							l	4			r	3			l	3	l	5	e					skol/inkl	17.11.2015	18.06.2019	54	Th	r	8	10
1	17	F	25	26	19	5	2	2			r	5			l	7			r	5			l	3			r	3			l	3	e		e		n	n	n	skol/inkl	26.06.2019	17.12.2019	6	Th	r	28	30	Th	r
1	12	F	46	50		28	33				r	15			l	8			r	13			l	9			r	15			l	6	e		e		n	n	n	skol/inkl	26.03.2013	13.01.2015	22	Th	r	23	20	Th	r
1	10	F	30	40		30	28				r	5							r	6							r	4					l	5	e		n	n	n	skol/inkl	12.09.2017	21.01.2020	28
1	13	F	36	44	47	29	28	26					l	8							l	7							l	7			l	5	e			n		skol/inkl	21.01.2014	08.11.2016	34	Th L	l	12	15	Th L	l
1	12	F	39	28	25	20	8	12			r	3			l	5			r	4			l	5			r	2			l	4	l	5	e		n	n	n	skol/inkl	16.04.2019	05.11.2019	7	Th	r	12	15
1	11	F	30	32	34	26	26	28					l	7							l	5							l	4			l	5	e			n		skol/inkl	20.01.2011	20.11.2012	11
1	6	F	42	40		26	20				r	5							r	2													e		e					skol/inkl	12.04.2016	18.10.2016	6
1	8	F	34	38		34	30						r	2							r	5							r	4			e		e			y	y	skol/inkl	18.04.2008	16.05.2014	73
1	12	F	30	32		14	12						l	3							l	4											e		e			n		skol/inkl	01.07.2011	20.01.2012	6
1	6	F	40	42	40	30	24	26					r	7							r	5							r	3			e		e			y		skol/inkl	15.12.2015	01.02.2017	14	Th	r	15	15	Th	r
1	17	F	37	40		28	28						l	7							l	6											r	5	e			y	n	skol/inkl	42625	42848	7
1	16	F	28	30		16	20				r	13			l	4			r	10			l	5			r	7			l	6	r	10	e			n		skol/inkl	30.07.2013.	10.12.2014	15	Th	r	15	10	Th	r
1	11	F	38	24	36	34	30	26					r	6							r	4							r	5			e		e		n	n	n	skol/inkl	02.12.2014	24.05.2016	17	Th L	r	15	20
1	4	F	35	34		32	28						r	5							r	4											r	7	e		n	n	n	skol/inkl	15.12.2014	4.10.2016	22
1	9	F	37	40		17	18						r	4					l	4							l	4									y	y	y	skol/inkl	23.10.2012	23.01.2014	15
1	6	F	34	30		20	19						r	3							r	3							r	5			l	5	e			y		skol/inkl	28.07.2008	16.02.2015	79	Th L	r	17	20
1	7	F	27	28		28	30								r	4							r	3							r	4	l	5	e					skol/inkl	14.08.2012	14.02.2014	18
1	8	F	24	40	32	19	22	24					r	5							r	5							r	4			e		e					skol/inkl	17.06.2014	02.03.2016	21
1	7	F	31	23	24	20	14	20					r	4							r	3							r	6			l	10	l	3		y		skol/inkl	26.04.2010	26.07.2017	87
1	8	F	40	30	34	28	24	20					r	6							r	4							r	3			e		e		n	y	y	skol/inkl	04.11.2014	20.09.2016	22
1	18	F	36	38		24	26								l	4							l	4									l	8	e					skol/inkl	30.10.2012	11.06.2013	8
1	7	F	30	20	30	11	10	14					r	5							r	4							r	2			r	5	e		y			skol/inkl	10.05.2016	14.03.2017	10
1	11	F	24	28	27	26	27	32					l	3							l	4							l	3			e		e			y		skol/inkl	11.12.2018	19.09.2019	9
1	9	F	20	22		15	14				r	3			l	3			r	2			l	3			r	2			l	3	l	7	e		y	n		skol/inkl	02.04.2013	15.09.2014	17
1	13	F	30	34		30	28		l	6							l	6															l	5	l	15				skol/inkl	20.09.2011	22.06.2015	45
1	5	F	30	36		30	27						l	6							l	4							l	4			r	15	e		n	n	n	skol/inkl	05.09.2019	05.12.2019	3
1	6	F	44	48		34	30						r	3							r	3											e		e			y		skol/inkl	21.10.2003	09.01.2015	135
1	10	F	40	40	38	28	26	27					l	5									l	6					l	10			e		r	10				skol/inkl	14.08.2014	16.12.2019	64	Th L	l	9	10
1	11	F	36	38		24	26						r	8							r	6							r	5			r	15	e			n		skol/inkl	10.08.2011	07.05.2013	21
1	12	F	37	34		26	28				r	3			l	4			r	5			l	5			r	6			l	3	r	10	e			n		skol/inkl	26.03.2010	15.02.2013	35	Th	r	7	10	Th	r
1	11	F	32	40	40	18	20	26			l	4			r	12			l	0			r	3			l	2			r	3	e		e			n		skol/inkl	23.07.2013	23.08.2016	3	Th	l	18	20	Th	l
1	12	F	34	36		24	28		l	3			r	5							r	5							r	3			r	3	r	3		n		skol/inkl	06.05.2011	14.08.2012	36	Th L	r	27	20	Th L	r
1	10	F	32	30	28	22	25	27			l	3			r	4			l	3			r	0			l	4			r	0	r	10	e					skol/inkl	24.05.2017	10.03.2020	33
1	12	F	38	40	38	32	30	28					l	8							l	12							l	10			e		e					skol/inkl	28.02.2012	31.03.2015	37	Th L	l	18	15
1	11	F	40	40		32	40						r	5							r	3							r	3			l	7	e					skol/inkl	29.11.2016	13.06.2017	7
1	9	F	20	24	22	26	30	28					l	4							l	4							l	4			l	5	e			n		skol/inkl	28.06.2006	20.09.2012	75
1	14	F	48	50	46	30	32	25							l	4							l	5							l	2	e		e					skol/inkl	11.09.2012	18.08.2014	23
1	11	F	44	35		22	20						l	5							l	4							l	4			e		e					skol/inkl	12.12.2017	04.02.2020	26	Th L	l	13	10
1	7	F	36	38	31	25	27	23					r	4							r	4							r	0			r	10	e			y		skol/inkl	11.01.2011	18.05.2012	16
1	7	F	30	28		22	20				r	3			l	5			r	3			l	3			r	4			l	3	l	5	l	3		n		skol/inkl	08.11.2011	16.12.2012	12	Th	r	10	10
1	10	F	28	30	28	18	20	20			r	4							r	2							r	2					e		e		y	n	n	skol/inkl	13.05.2015	12.02.2019	45
1	7	F	34	35		21	25						r	3							r	6							r	5			e		e			y		skol/inkl	06.03.2018	06.06.2019	15
1	9	F	24	28	26	36	28	30					r	4							r	6							r	6			l	5	e			n		skol/inkl	02.07.2008	10.04.2012	35	Th L	r	15	10
1	13	F	30	34		38	32				r	3			l	7			r	3			l	5			r	3			l	4	r	3	e			n		skol/inkl	21.02.2011	06.08.2013	30
1	7	F	38	38	40	28	28	30					r	4							r	3							r	2			r	5	e				y	skol/inkl	06.03.2012	15.05.2018	74
1	8	F	40	40		30	20				l	4			r	4			l	4		r	4										r	15	r	5	y			skol/inkl	07.11.2017	03.07.2018	8					R
1	5	F	16	20		24	22						l	15							l	6							l	6			r	15	r	10		n		skol/inkl	21.01.2011	22.11.2011	10
1	7	F	27	20		24	15						r	6							r	4							r	2			l	10	e					skol/inkl	14.11.2017	17.04.2018	5
1	8	F	40	38		29	30						r	2							r	4							r	4			l	7	e		y	y	n	skol/inkl	06.03.2018	03.12.2019	21					R
1	8	F	50	55	43	40	40	35					r	7							r	6							r	5			e		e					skol/inkl	10.05.2016	19.02.2019	33	Th L	r	10	10
1	9	F	41	38		30	32				l	6							l	6									l	5			e		e		y	y	n	skol/inkl	13.10.2015	05.04.2016	6
1	9	F	30	42		20	24				r	4							r	2								r	2				e		e			y		skol/inkl	02.11.2015	24.05.2016	6
1	7	F	35	40		20	20				r	5							r	5							r	5					r	5	e					skol/inkl	25.11.2014	30.05.2017	30
1	5	F	20	23		22	24				r	7							r	5							r	5					e		e			y	y	skol/inkl	06.03.2007	09.04.2013	72
1	13	F	33	22		22	15						l	10							l	8							l	6			e		e			y		skol/inkl	29.05.2019	24.07.2019	2	Th L	l	20	15
1	6	F	40	38	35	28	34	20					l	2							l	7							l	9			l	7	e					skol/inkl	26.05.2008	29.11.2018	126	Th L	l	10	10	Th L	l
1	10	F	30	30	33	40	20	32			r	2			l	6			r	3			l	4			r	6			l	4	e		e					skol/inkl	08.06.2015	29.10.2019	52	Th	r	17	15	Th	r
1	14	F	30	28		20	22						r	5							r	2							l	2			l	5	e					skol/inkl	16.02.2016	26.07.2016	5
1	7	F	50	40	36	28	30	27					r	3							r	3							r	5					e		y	y		skol/inkl	17.05.2016	02.04.2019	35
1	6	F	33	34	37	28	26	31					r	4							r	5							r	3			e		e					skol/inkl	11.12.2018	14.11.2019	12	Th L	r	15	15	Th L	r
1	15	F	40	38	32	26	26	22	l	5	r	10			l	6			r	9			l	8			r	5			l	5	l	7	e					skol/inkl	27.09.2016	11.07.2017	10	Th	r	25	20	Th	r
1	8	F	21	15	25	19	17	27					r	3							r	2							r	2			e		e					skol/inkl	26.06.2018	16.07.2019	13
1	12	F	36	40	40	26	20	40					l	5							l	3							l	6			e		e					skol/inkl	16.06.2015	02.10.2018	40
1	10	F	30	31		20	32								l	3							l	3							l	3	e		e		y	y		skol/inkl	16.06.2015	23.07.2019	49
1	15	F	34	40	40	26	22	20							r	6							r	2							r	2	l	10	e					skol/inkl	24.10.2017	20.11.2018	13
1	8	F	38	37		31	34						l	5							l	4							l	2			e		e			y		skol/inkl	17.01.2012	27.05.2014	27
1	6	F	20	26	28	18	16	16	l	4	r	6			l	4	l	4	r	5			l	5	l	4	r	6			l	4	l	5	e					skol/inkl	22.04.2014	24.08.2015	16	Th	r	20	15
1	13	F	32	31		27	22						l	8							l	2																		skol/inkl	29.10.2019	14.01.2020	3	Th	r	20	20
1	10	F	40	40	40	34	20	36			r	5			l	5			r	3			l	3			r	3			l	4	e		e					skol/inkl	16.08.2016	07.11.2017	15	Th L	l	14	15
1	12	F	44	38	40	28	30	32			r	7			l	4			r	6			l	0			r	6			l	2	r	20	r	5				skol/inkl	28.06.2016	01.08.2017	14	Th	r	13	15
1	15	F	33	34	35	30	20	35			l	6			r	10			l	8			r	8			l	6			r	9	r	10	e					skol/inkl	26.01.2016	21.02.2017	13	Th L	r	27	15
1	8	F	36	48	38	36	20	26			r	5							r	3							r	2					e		e					skol/inkl	03.03.2015	06.06.2017	27
1	10	F	40	38	38	35	36	28			r	3			l	4			r	3			l	5			r	3			l	3	e		e					skol/inkl	12.01.2005	25.10.2011	81	Th	r	18	15	Th	r
1	7	F	36	38		26	28						r	3							r	4							r	3			r	10	r	5		n		skol/inkl	17.04.2007	02.10.2012	66
1	11	F	40	38	42	23	26	24					r	5							r	5							r	4			e		e					skol/inkl	31.04.2006	18.10.2010	48	Th L	r	22	20	Th L	r
1	11	F	43	37	40	27	24	30					r	9							r	7							r	7			r	10	e		y			skol/inkl	18.12.2018	12.09.2019	9	Th L	r	15	15	Th L	r
1	14	F	40	38		33	34						r	3							r	3											e		e					skol/inkl	24.04.2012	01.10.2013	17
1	7	F	42	36		22	21						r	7	l	3					r	6							r	6			l	7	e					skol/inkl	13.10.2003	12.07.2011	93
1	13	F	36	30	36	8	-6	18	l	4	r	9			l	6			r	7			l	4			r	8			l	3	e		e					skol/inkl	05.06.2018	27.02.2020	20	Th	r	20	20	Th	r
1	6	F	40	40		24	20						r	6							r	3							r	2			r	10	e					skol/inkl	04.10.2016	06.06.2017	8
1	14	F	25	27		18	20				l	5							l	4			r	3									e		e					skol/inkl	06.05.2014	06.09.2016	28
1	7	F	35	40		28	36				r	5							r	2													r	5	e	5				skol/inkl	10.01.2017	25.07.2017	6
1	9	F	26	25		19	12				l	6							l	5													e		e			y		skol/inkl	28.05.2019	17.12.2019	7
1	10	F	55	44	49	35	36	30					r	2							r	5							r	5			e		e		y	y		skol/inkl	24.04.2018	28.05.2019	13
1	4	F	5	24	26	5	18	28			r	8			l	2			r	7			l	4			r	8			l	4	e		r	10				skol/inkl	13.01.2015	06.02.2020	61	Th	r	20	15	Th	r
1	9	F	33	34	32	18	20	28					l	8							l	5							l	5			r	10	r	10				skol/inkl	08.05.2018	04.06.2019	13
1	6	F	20	16	19	14	10	19							l	3							l	5							l	6	l	5	l	3		y		skol/inkl	07.12.2001	28.12.2016	180	L	l	10	15	L	l
1	11	F	38	42	40	18	20	25			r	7			l	5			r	5			l	5			r	4			l	13	l	7	l	10				skol/inkl	22.11.2016	17.09.2019	34	Th	r	12	15	Th	r
1	17	F	52	45		34	36						r	10							r	10							r	8			l	3	e					skol/inkl	11.06.2015	31.08.2016	14
1	14	F	40	42	44	30	40	15					l	5							l	5							l	4			r	7	e			y		skol/inkl	20.06.2017	12.06.2018	12	Th L	l	17	15
1	8	F	43	38	46	23	40	30			r	4			l	7			r	8			l	7			r	8			l	10	e		e					skol/inkl	31.07.2012	28.03.2018	68	Th	r	30	20	Th	r
1	8	F	42	23	28	12	19	14			r	8			l	7			r	10			l	2			r	5			l	3	e		e					skol/inkl	24.02.2015	31.10.2019	56	Th	r	48	25	Th	r
1	10	F	28	30	32	28	31	30			l	5							l	3							l	3					e		e			y		skol/inkl	20.03.2012	26.03.2013	12
1	14	F	27	30	28	29	38	31							l	7							l	5							l	4	e		e					skol/inkl	14.08.2012	10.12.2013	16
1	11	F	30	28	28	18	20	20							l	5							l	2									e		e					skol/inkl	20.08.2013	15.11.2013	3	Th L	l	18	20
1	9	F	22	30	30	18	18	20					r	4							r	6							r	4			r	5	e		y	y		skol/inkl	20.01.2015	03.12.2015	11
1	14	F	34	30		20	24						r	7							r	4							r	4			e		e					skol/inkl	02.08.2016	24.01.2017	5
1	6	F	22	25	40	18	20	24					l	3							l	2							l	2			e		e					skol/inkl	04.12.2012	05.04.2019	76
1	9	F	46	45	50	42	33	30							r	6							r	3							r	5	r	10	r	5				skol/inkl	02.07.2013	08.05.2019	70
1	6	F	23	20	31	22	20	18			r	4							r	6							r	5					l	5	e					skol/inkl	27.09.2010	22.09.2011	12	Th L	r	15	15
1	9	F	45	32	36	45	37	20					r	5							r	5							r	6			l	10	e				y	skol/inkl	20.03.2012	01.03.2016	48
1	10	F	58	46	48	50	46	44					l	4							l	4							l	4			e		e					skol/inkl	25.05.2009	29.11.2012	42
1	15	F	45	44		38	42				r	8			l	10			r	6			l	5			r	8			l	7	r	7	e					skol/inkl	15.05.2009	06.03.2012	34	Th	r	42	35	Th L	l
1	8	F	25	45	31	15	12	8			r	4			l	8			r	2			l	4			r	2			l	5	e		e					skol/inkl	22.03.2016	12.03.2020	48	Th	r	13	15
1	8	F	30	32	23	31	28	28			r	4			l	5			r	2			l	4			r	4			l	4	e		e			y		skol/inkl	03.02.2011	24.02.2016	60	Th L	r	12	10	Th	r
1	7	F	40	36		34	24						l	6							l	6											r	10	e			y		skol/inkl	22.08.2017	08.05.2019	21
1	12	F	34	32		34	36						r	3							r	3											l	5	e					skol/inkl	13.08.2013	41620	3
1	15	F	35	46		20	30						l	6							l	3											e		e			y		skol/inkl	26.03.2019	24.09.2019	6	L	l	25	15	Th L	l
1	10	F	30	42	42	28	38	38			r	5			l	4			r	5			l	3			r	2			l	4	r	5	e					skol/inkl	17.07.2008	16.04.2013	57	Th L	r	15	15
1	9	F	35	33		18	23				l	5							l	7													r	10	e					skol/inkl	26.06.2018	04.06.2019	12
1	9	F	20	15		8	8				l	3							i	3													e		e					skol/inkl	22.03.2016	19.06.2018	27
1	10	F	20	30	40	26	20	24					l	5							l	3							l	4			e		e			y		skol/inkl	04.11.2014	07.01.2020	61	Th L	l	10	10
1	9	F	30	40	36	14	37	34					r	6							r	5							r	4			e		e					skol/inkl	17.01.2017	25.07.2019	30	Th L	r	9	5
1	8	F	24	26		24	28						l	2							l	0											l	5	e					skol/inkl	18.02.2004	28.09.2011	91	Th L	l	8	10
1	13	F	34	40		28	30				r	5			l	5			r	5			l	4									e		e					skol/inkl	30.08.2016	24.01.2017	5
1	7	F	40	34	42	13	15	14					r	5							r	5							r	2			e		e		y	y	y	skol/inkl	26.07.2017	08.05.2018	10
1	11	F	30	26		23	20				r	3	l	5							l	6							l	5			e		e					skol/inkl	12.04.2011	13.07.2016	63	Th L	l	14	10
1	12	F	40	36		28	24				r	7							r	3													e		e					skol/inkl	28.06.2016	15.11.2016	5
1	12	F	40	30	44	36	40	28			r	9			l	9			r	8			l	3			r	7			l	4	e		e					skol/inkl	10.01.2013	06.10.2014	21	Th	r	23	20
1	9	F	37	36	40	22	22	20			r	9			l	3			r	8			l	3			r	4			l	2	e		e			y		skol/inkl	16.03.2018	19.09.2019	18	Th	r	10	15
1	16	F	46	39		35	38				r	4			l	5			r	4			l	4			r	2			l	3	e		e					skol/inkl	03.12.2010	03.04.2012	17
1	10	F	36	31		24	14						l	6							l	6							l	6			l	10	e		y			skol/inkl	19.09.2017	05.07.2019	22	Th L	l	15	10	Th L	l
1	6	F	38	25	39	20	17	15			r	3							r	5							r	4					e		e					skol/inkl	17.01.2013	26.03.2019	74
1	8	F	34	32		21	23				r	3			l	3			r	3			l	3									e		e					skol/inkl	28.12.2010	27.12.2011	12
1	6	F	30	34	40	14	23	26			r	3							r	5													r	9	e			y		skol/inkl	10.11.2016	12.09.2017	10
1	14	F	34	32	40	36	26	23	l	4	r	4	l	4					r	4			l	3			r	3			l	3	e		r	5				skol/inkl	04.01.2012	18.09.2015	43	Th	r	10	5
1	7	F	60	51	52	30	26	25			r	5							r	4							r	3					e		e		y			skol/inkl	18.09.2018	10.08.2019	11
1	15	F	38	42	40	26	24	24			r	5			l	3			r	4			l	0			r	4			l	2	e		e					skol/inkl	08.05.2012	15.01.2014	20
1	7	F	26	40	40	22	26	24					r	4							r	3					r	4					e		e			y		skol/inkl	05.12.2017	04.12.2018	12
1	17	F	36	32	40	21	14	20			r	5			l	8			r	3			l	6			r	5			l	4	r	10	e					skol/inkl	01.07.2014	18.04.2017	33	Th	r	22	10	Th	r
1	13	F	40	38		30	28						l	6							l	5							l	4			l	15	l	10				skol/inkl	21.02.2011	41390	26	L	l	17	15
1	10	F	40	38	40	23	25	20			l	4			r	6			l	6			r	4			l	7			r	3	e		e					skol/inkl	15.11.2007	17.04.2015	88	Th	l	33	30	Th	l
1	10	F	51	46	40	33	38	30					r	4					l	5							l	2					e		e					skol/inkl	04.06.2013	09.01.2018	55
1	9	F	39	36	30	19	21	10					r	3							r	3							r	2			e		e					skol/inkl	14.06.2010	30.06.2015	60
1	15	F	23	28	30	33	28	30					l	10							l	5							l	5			r	10	e					skol/inkl	19.04.2011	23.04.2013	24
1	13	F	24	35	32	24	24	26					r	5							r	3							r	2			r	7	e					skol/inkl	25.11.2014	11.08.2015	9
1	8	F	44	40	44	18	18	34					l	5							l	2							l	0			r	7	e					skol/inkl	10.05.2016	01.08.2017	15	Th L	l	11	15
1	6	F	30	30	52	20	18	30			r	5							r	4							r	5					r	7	e					skol/inkl	19.01.2016	08.08.2019	43	Th L	l	13	10	Th L	l
1	17	F	32	40		14	10								l	5							l	5									e		e					skol/inkl	18.02.2016	28.02.2017	12	L	l	15	15
1	9	F	34	34		10	20						r	5							r	3							r	3			e		e					skol/inkl	16.08.2016	07.03.2017	7
1	14	F	45	43		24	26				r	4	l	6					r	4	l	6							l	4			e		e					skol/inkl	26.04.2011	28.01.2014	33	Th L	l	14	15
1	7	F	26	28		21	23						r	3							r	4							r	3			e		e					skol/inkl	27.05.2005	28.01.2014	104
1	6	F	40	47		31	35						l	7							l	4											l	5	e					skol/inkl	05.12.2018	06.06.2019	6	Th L	l	14	15
1	6	F	28	32		32	28						r	5							r	5											e		e					skol/inkl	26.02.2013	24.09.2013	7
1	11	F	42	38		20	22						l	6							l	3											e		e					skol/inkl	30.07.2019	06.02.2020	7
1	11	F	26	22		30	16						l	6							l	5											e		e					skol/inkl	14.07.2015	18.11.2015	8
1	12	F	46	48		34	37				r	7			l	3			r	5			l	3			r	5			l	3	r	10	r	5				skol/inkl	23.08.2011	08.01.2015	41
1	10	F	38	40	38	18	16	20					l	5							l	4							l	0			r	5	e					skol/inkl	16.03.2014	18.09.2018	54
1	13	F	36	37	40	30	34	32					l	5							l	3							l	0			r	5	e					skol/inkl	31.01.2012	29.01.2015	36
1	10	F	35	38	32	34	34	30					l	4							l	4							l	3			l	10	l	5				skol/inkl	21.06.2011	05.03.2015	45	Th	l	10	5	Th L	l
1	15	F	40	33		15	13				r	4			l	2			r	4			l	6			r	5			l	6	r	5	e					skol/inkl	06.02.2020	23.12.2020	10	Th	r	22	15	Th	r
1	7	F	25	32	34	18	20	20			l	3							l	4							l	7					e		e			y	y	skol/inkl	19.05.2015	19.07.2016	12
1	18	F	46	48		20	21						r	6							r	5					r	5					e		e					skol/inkl	08.11.2011	24.07.2012	8
1	15	F	34	42		24	23				r	8			l	12			r	6			l	9			r	5			l	8	e		e					skol/inkl	09.03.2011	19.02.2013	23	Th	r	35	25	Th	r
1	17	F	42	38		27	24				r	8			l	3			r	6			l	4			r	6			l	4	e		e					skol/inkl	16.01.2018	19.06.2018	5	Th	r	25	20
1	12	F	30	28		26	24				r	3			l	6			r	4			l	5			r	4			l	5	e		e					skol/inkl	08.05.2012	04.12.2012	7	Th	r	23	20
1	12	F	37	36		33	34						l	5							l	5							l	4			e		e					skol/inkl	13.03.2012	16.10.2012	7
1	12	F	40	46		33	24				r	7							r	6							r	5					e		e		y			skol/inkl	13.06.2017	20.02.2018	8
1	17	F	45	46		36	38				r	3			l	5			r	3			l	3			r	5			l	5	e		e					skol/inkl	01.09.2011	14.08.2012	12	Th	r	17	15
1	7	F	24	26		25	23						r	5							r	4							r	4			r	7	e					skol/inkl	24.07.2012	14.08.2013	12
1	15	F	30	30	37	40	26	28			r	9			l	6			r	7			l	5			r	8			l	5	l	15	e					skol/inkl	03.04.2018	12.02.2019	10	Th	r	20	15
1	17	F	55	50		38	38						l	10							l	8							l	5			e		e					skol/inkl	08.07.2014	01.12.2014	5
1	15	F	38	42		38	44						l	6							l	5							l	4			e		e					skol/inkl	23.03.2010	12.04.2011	13
1	9	F	44	42	36	27	30	31			r	4			l	6			r	4			l	3			r	4			l	2	r	7	e					skol/inkl	08.05.2018	12.02.2019	9	Th	r	8	10
1	10	F	42	29	30	28	27	30					l	3							l	5							l	3			e		r	10		y		skol/inkl	20.09.2017	19.09.2019	24
1	10	F	37	36	37	32	28	31					l	7							l	5							l	5			l	15	l	10				skol/inkl	05.08.2011	01.08.2018	84
1	7	F	34	30	28	22	21	15					l	3							l	3							l	4			r	7	e					skol/inkl	09.01.2009	31.10.2017	105
1	6	F	36	28	30	24	21	24					r	5							r	5							r	2			e		e					skol/inkl	26.05.2015	22.11.2016	18
1	15	F	43	45	40	42	40	38			r	4			l	5			r	3			l	4			r	4			l	4	e		e					skol/inkl	03.03.2011	08.10.2013	21	Th L	r	8	10	Th L	r
1	10	F	38	40	30	28	28	20			l	3							l	5							l	2					e		e					skol/inkl	11.12.2014	17.12.2015	12
1	13	F	50	40	48	50	42	43					l	6							l	6							l	3			e		e					skol/inkl	20.11.2012	12.11.2013	12
1	9	F	43	40	36	24	23	30			r	8							r	3							r	3			l	2	e		e					skol/inkl	14.10.2008	06.12.2016	97	Th	r	13	10	Th	r
1	8	F	26	30	28	24	26	23					r	4							r	5							r	4			e		e					skol/inkl	14.02.2013	03.08.2015	22	L	l	5	5	L	l
1	13	F	32	34	35	36	35	32					l	6									l	4					l	7			e		e					skol/inkl	11.07.2008	03.04.2012	45	Th L	l	13	15	Th L	l
1	11	F	29	40	36	8	7	13			r	10							r	7							r	8					e		e					skol/inkl	22.03.2016	12.09.2019	42	Th	r	34	25	Th	r
1	10	F	40	29		30	25				l	7			r	4			l	5			r	7									e							skol/inkl	01.03.2016	02.04.2019	35
1	10	F	31	35	38	27	25	20			l	3			r	5			l	4			r	3			l	10			r	5	e		e					skol/inkl	08.02.2013	24.10.2018	68	Th L	l	13	15	ThL	l
1	7	F	36	32	40	24	28	22					r	3							r	6							r	4			e		e			y	y	skol/inkl	16.10.2009	18.08.2015	70	Th L	r	11	10
1	8	F	42	40	45	32	35	45	l	10			r	6			l	8			r	4			l	6			r	4			e		e					skol/inkl	21.09.2007	18.06.2019	140	C Th	l	39	30	C Th	l
1	7	F	30	36	31	24	26	24			r	6							r	5							r	6					e		e					skol/inkl	02.02.2016	31.07.2018	21	Th L	r	5	5
1	17	F	46	42	48	23	26	32			l	5			r	5			l	5			r	5									r	5	e					skol/inkl	10.05.2011	27.03.2012	10
1	8	F	34	32	31	25	24	26					l	4							l	5							l	5			e		e					skol/inkl	14.03.2017	09.01.2018	10
1	12	F	38	38	32	30	31	28			r	13			l	4			r	11			l	5			r	7			l	3	e		e					skol/inkl	23.07.2019	05.02.2020	7	Th	r	15	15
1	9	F	44	36	38	30	24	26			r	4			l	4			r	5			l	4			r	5			l	5	e		e					skol/inkl	23.10.2018	15.01.2019	3	Th	r	12	10
1	11	F	34	29	36	26	28	24					r	5							r	5							r	4			e		e				y	skol/inkl	21.12.2009	13.08.2013	44
1	6	F	30	29	32	29	26	28					l	6							l	2											r	20	e					skol/inkl	18.09.2018	09.01.2020	15
1	11	F	28	30	33	22	24	20							l	4							l	3							l	5	l	5	l	5				skol/inkl	17.07.2012	09.04.2015	33
1	5	F	42	48	46	28	30	32					r	5							r	7							r	6			e		e				y	skol/inkl	16.06.2015	09.02.2016	8
1	6	F	42	43	40	24	26	27			r	3							r	4							r	3					e		e					skol/inkl	18.08.2005	39141	18
1	10	F	34	36	35	26	24	28					r	3							r	3											e		e			y		skol/inkl	09.02.2015	04.08.2015	6
1	9	F	40	44	42	14	21	20					l	5							l	3											e		e					skol/inkl	24.04.2018	08.01.2019	9
1	6	F	39	35	38	18	12	14			r	11			l	4			r	8			l	3			r	7			l	4	e		e					skol/inkl	15.10.2019	16.01.2020	3	Th	r	16	15	Th	r
1	14	F	28	30	32	20	14	18					r	3							r	0											r	10	e					skol/inkl	19.05.2015	10.11.2015	6
1	9	F	30	30	30	18	24	15			r	4			l	5			r	4			l	5			r	5			l	5	e		e			y		skol/inkl	28.02.2017	17.10.2019	32	Th	r	22	15	Th	r
1	8	F		23	26		20	20					r	3							r	5											e		e			y		skol/inkl	19.09.2017	19.12.2019	27
1	8	F	34	32	40	33	34	36					l	5							l	5							l	5			e		e					skol/inkl	24.07.2012	08.11.2017	64	Th L	l	14	15	Th L	l
1	10	F	34	34	38	19	18	16					l	4							l	6							l	2			e		e			y		skol/inkl	22.08.2017	09.10.2018	14
1	11	F	50	52	48	40	43	41			r	3			l	4			r	4			l	4									e		e			y		skol/inkl	20.03.2010	21.02.2012	23
1	10	F	32	30	34	21	18	18			r	8			l	7			r	6			l	5			r	9			l	5	l	5	e					skol/inkl	07.03.2013	21.01.2020	82	Th	r	23	20	Th	r
1	9	F	35	36	38	18	20	21					l	5							l	5							l	4			e		e			y		skol/inkl	25.08.2015	02.02.2016	6
1	14	F	24	32	34	12	16	20	l	4	r	4			l	8			l	4			l	5			r	3			l	5	r	7	r	3				skol/inkl	17.12.2013	23.10.2014	10	Th	r	20	20	Th	r
1	12	F	28	31	34	17	21	23							l	3							l	2									l	10	e					skol/inkl	14.12.2009	18.09.2012	33
1	12	F	34	36	38	32	29	32	l	4			r	5			l	4			r	3			l	4			r	5			e		e					skol/inkl	09.09.2008	19.02.2011	29
1	14	F	37	39	41	32	31	28					l	5							l	4											e		e					skol/inkl	09.04.2013	15.10.2013	6
1	10	F	28	33	40	28	32	38					l	5							l	6							l	5			r	5	e					skol/inkl	06.12.2011	27.07.2016	55	Th L	l	12	10
1	17	F	40	42	38	24	27	23			l	4							l	4			r	3									e		e					skol/inkl	08.05.2019	10.12.2019	7
1	10	F	30	44	37	24	20	23					r	3					r	4			l	5			r	4			l	5	e		e			y		skol/inkl	07.02.2017	25.06.2019	28
1	14	F	46	38	41	42	40	43					l	3							l	5							l	4			r	10	r	5			y	skol/inkl	23.04.2013	07.01.2014	9
1	17	F	36	32	32	37	31	35			l	4			r	3			l	5			r	5									l	7	l	4				skol/inkl	12.02.2013	10.09.2013	7
1	7	F	23	25	21	32	29	27			r	4			l	3			r	4			l	4									e		e					skol/inkl	06.09.2010	17.01.2011	4
1	6	F	34	28	41	27	38	26			r	4							r	4							r	3					l	5	e					skol/inkl	10.03.2008	40150	20
1	8	F	36	36	49	26	28	32					r	4							r	5							r	6			e		e			y		skol/inkl	22.11.2011	12.02.2019	87
1	5	F	36	31	32	26	26	28			r	4			l	3			r	3			l	5			r	2			l	3	l	5	e					skol/inkl	01.06.2012	13.01.2014	19	Th	r	14	15
1	13	F	46	48	39	36	34	25			r	7			l	6			r	6			l	6			r	4			l	5	e		e			y		skol/inkl	12.08.2014	26.09.2019	61	Th	r	38	35	Th	r
1	6	F	20	34	38	20	24	24			r	4							r	3							r	3					e		e					skol/inkl	03.12.2013	12.04.2016	28
1	17	F	46	42	45	23	24	26			r	7			l	5			r	7			l	4			r	7			l	3	e		e					skol/inkl	24.01.2012	05.03.2013	14	Th	r	20	25
1	6	F	34	32	33	22	24	21			r	3							r	0							r	0					e		e					skol/inkl	28.06.2011	06.06.2012	12
1	9	F	40	37	30	37	21	30					l	3							l	0							l	0			e		e			y	y	skol/inkl	18.02.2014	23.12.2014	10
1	15	F	36	32	37	22	18	11			r	7			l	3			r	6			l	3			r	5			l	3	r	10	e			y		skol/inkl	25.07.2017	02.10.2018	15	Th L	r	20	15
1	12	F	27	28	31	20	23	19					r	5							r	4							r	4			l	5	e					skol/inkl	28.05.2012	09.07.2014	26
1	16	F	52	32	42	40	28	38	l	4	r	5			l	4	l	5	r	6			l	4	l	5	r	6			l	4	e		e					skol/inkl	08.11.2016	02.01.2018	14	Th	r	34	25	Th	r
1	14	F	32	40	30	27	10	10			r	9							r	5							r	7					l	7	e					skol/inkl	05.01.2015	08.05.2018	40	Th	r	22	0
1	14	F	27	36		20	20						l	7							l	5.5											e		r	15				skol/inkl	03.09.2019	12.12.2019	3	Th L	l	15	15
1	9	F	32	30	30	33	31	24			r	4			l	5			r	3			l	4			r	3			l	4	e		e					skol/inkl	08.03.2010	19.05.2015	62
1	12	F	28	32	33	26	28	21			r	4							r	5			l	5			r	3			l	5	l	15	l	5			y- szpotawość	skol/inkl	19.11.2010	13.12.2013	37
1	13	F	47	45	48	32	32	34			r	5							r	6							r	5					r	5	e					skol/inkl	31.10.2019	30.01.2020	3
1	8	F	34	37	38	17	24	20			r	8							r	6							r	7					e		e					skol/inkl	13.11.2018	07.01.2020	14	Th	r	14	15
1	10	F	34	28	40	24	28	20							r	6							r	5							r	4	r	7	e					skol/inkl	15.01.2010	18.07.2017	90	L	r	12	15
1	11	F		32			28				r	3			l	5			r	4			l	4									e		l	7				skol/inkl	13.10.2011	22.10.2013	34
1	9	F	38	40	40	24	15	31					r	6							r	5							r	3			e		e					skol/inkl	19.05.2015	17.07.2018	38	Th L	r	5	5
1	13	F	30	40	35	22	26	23			r	4			l	3			r	4			l	2									e		e			y		skol/inkl	21.02.2017	22.08.2017	6
1	13	F	34	40	40	20	30	28					l	7							l	4							l	5			e		e			y		skol/inkl	15.11.2016	08.05.2018	18
1	11	F	32	38	33	12	24	28			r	4			l	6							l	4							l	2	e		e			y		skol/inkl	17.04.2018	10.09.2019	17
1	10	F	25	26	23	21	24	22					r	3							r	3							r	2			e		e					skol/inkl	07.02.2012	31.07.2012	5
1	16	F	44	38	46	32	34	33			r	3			l	3			r	4			l	4									e		e					skol/inkl	14.12.2007	27.09.2011	45
1	10	F	38	38	36	10	10	21			r	6			l	3			r	5			l	4			r	10			l	2	e		e					skol/inkl	01.06.2009	04.02.2020	128	Th	r	20	20	Th	r
1	16	F	24	38	40	44	30	38			r	4			l	6			r	4			l	2			r	4			l	2	r	7	e					skol/inkl	19.02.2012	27.12.2016	58
1	6	F	34	35	34	20	25	24			r	4							r	2													e		e					skol/inkl	29.08.2017	01.02.2019	18
1	7	F	35	33	32	27	34	28			r	3							r	2							r	5					e					y		skol/inkl	14.02.2012	27.05.2014	27
1	9	F	35	24	37	28	21	20			r	3			l	5			r	2			l	5			r	3			l	5	e		e					skol/inkl	23.04.2013	20.01.2020	80	Th	r	14	10	Th	r
1	10	F	34	32	30	26	24	22					r	4							r	4											r	20	r	10				skol/inkl	09.11.2010	18.11.2014	36
1	11	F	41	38	42	30	28	32			r	3			l	3																	l	5	e					skol/inkl	17.04.2009	23.04.2013	48
1	3	F	26	25	28	13	17	21			r	3							r	8													e		e			y	y	skol/inkl	23.05.2017	31.07.2018	14	Th	r	10	10	Th	r
1	10	F	36	34	30	30	28						r	5							r	5											e		e					skol/inkl	21.08.2012	19.03.2013	7
1	11	F	38	40	42	21	20	18					l	5							l	3											e		e			y		skol/inkl	31.01.2013	19.11.2013	10
1	7	F	40	40	36	20	24	20					r	4							r	3							r	0			r	12	e					skol/inkl	29.12.2015	22.11.2016	11
1	14	F	26	24	30	32	34	34			l	6							l	5							l	5					r	10	e					skol/inkl	28.12.2010	18.03.2014	39
1	9	F	36	34	38	38	35	37							l	5							l	4									e		e					skol/inkl	13.11.2012	12.02.2013	3	Th L	l	18	20
1	7	F	30	23	29	18	17	10			r	6			l	4			r	6			l	4			r	5			l	4	e		e			y		skol/inkl	09.02.2016	09.01.2020	47	Th	r	11	15	Th	r
1	14	F	26	28	24	20	21	19							l	6							l	5							l	5	l	10	l	7				skol/inkl	14.08.2012	17.12.2013	16
1	8	F	30	36	33	18	20	21							l	5							l	5							l	4	e		e					skol/inkl	19.01.2016	11.10.2016	9
1	6	F	21	24	22	24	23	25			r	5			l	2			r	5			l	4			r	3			l	11	e		e					skol/inkl	22.06.2011	31.07.2018	85
1	8	F	32	34	32	30	35	32			r	2			l	4			r	3			l	4									e		e					skol/inkl	03.04.2012	11.06.2013	13
1	7	F	35	25	28	29	18	23			r	3			l	6			r	3			l	3									e		e					skol/inkl	17.06.2019	24.09.2019	3	Th	r	10	10
1	6	F	24	24	30	24	28	20							r	2							r	6							r	0	l	7	e				y	skol/inkl	12.03.2013	05.09.2019	77
1	16	F	46	43	39	34	36	32			r	4			l	5			r	4			l	5			r	5			l	6	e		e					skol/inkl	20.11.2007	19.11.2013	72	Th	r	16	20
1	9	F	41	37	38	24	32	28					r	4							r	2											e		e			y		skol/inkl	26.03.2019	17.09.2019	6	Th L	r	5	5
1	19	F	42	39	44	36	35	38			r	4			l	3			r	2			l	0									r	5	r	5				skol/inkl	02.04.2013	01.10.2013	6
1	14	F	20	20	22	26	20	24					l	6							l	4											e		e					skol/inkl	03.03.2015	08.09.2015	6
1	14	F	38	36	39	26	28	32			r	5			l	6			r	6			l	5			r	4			l	5	e		e					skol/inkl	21.09.2012	07.12.2012	3	Th	r	25	30
1	13	F	42	38	40	33	30	24					r	6							r	10							r	8			e		e					skol/inkl	24.04.2012	12.07.2016	51	Th L	r	25	20	Th L	r
1	12	F	35	33	36	20	21	23					l	9							l	6							l	4			e		e					skol/inkl	24.01.2019	05.12.2019	11	Th L	l	20	20
1	7	F	23	21	20	23	22	20			r	11			l	9			r	5			l	4							l	4	e		e					skol/inkl	21.11.2005	08.02.2012	75	Th L	l	14	10
1	15	F	44	40	43	36	26	28			r	3							r	2													e		e					skol/inkl	01.03.2016	12.07.2016	4
1	9	F	36	36	38	26	14	20			l	5							l	4							l	4					e		e					skol/inkl	01.03.2016	12.07.2016	4
1	9	F	24	26	25	30	33	32					r	3							r	6							r	5			r	7	e					skol/inkl	14.04.2015	09.08.2016	16
1	6	F	21	28	25	33	28	35			r	3							r	2							r	5					e		e			y		skol/inkl	30.10.2011	02.10.2018	83
1	12	F	40	40	40	35	30	30			r	3							r	4							r	3					e		e					skol/inkl	19.07.2011	04.07.2017	72
1	14	F	44	34	36	40	38						l	5							l	2											r	10	e				szpotawość	skol/inkl	10.05.2016	07.11.2017	18
1	15	F	40	35	37	24	23	22			r	7			l	3			r	7			l	4									e		e					skol/inkl	14.11.2018	08.08.2019	9	Th	r	28	25
1	10	F	34	33	29	21	20	19	l	3	r	5			l	2			r		5		l	4			r	4			l	4	r	5	e					skol/inkl	03.11.2011	22.10.2013	23	Th	r	11	10	Th	r
1	13	F	30	38	40	26	29	21							l	7							l	5							l	3	r	7	e					skol/inkl	14.03.2017	04.12.2018	21
1	14	F	23	24	26	11	12	10					l	4							l	4											e		e					skol/inkl	13.12.2011	18.06.2013	18
1	8	F											l	5																			l	10						skol/inkl	20.02012	28.05.2013
1	10	F	38	32	32	38	37	35			r	5							r	8							r	7					e		e					skol/inkl	12.08.2014	12.03.2020	67
1	18	F	45	46	44	36	39	42			r	14			l	0			r	8			l	0			r	6			l	o	e		e					skol/inkl	12.02.2010	06.09.2011	19
1	8	F	35	36	38	40	42	39					r	4							r	4							r3				r	7	e					skol/inkl	23.04.2013	03.12.2013	8
1	10	F	42	55	36	14	14	14			r	6							r	10							r	9					e		e					skol/inkl	16.12.2014	26.03.2019	51	Th L	r	21	25
1	8	F	30	30	30	28	28	30					r	4							r	4							r	2			r	7	e					skol/inkl	08.03.2016	24.01.2017	10
1	14	F	40	36	38	25	28	26					l	3							l	4											e		e			y		skol/inkl	11.01.2016	04.12.2018	35
1	13	F	36	42	39	34	36	38					l	4							l4												r	5	r	5				skol/inkl	03.03.2009	08.03.2011	24
1	14	F	31	22	22	15	16	15			r	5			l	5			r	2			l	4			r	5			l	2	e		e					skol/inkl	05.03.2019	26.09.2019	6
1	16	F	36	38	42	44	45	42					r	5							r	4											l	5	e					skol/inkl	23.09.2012	15.11.2013	14
1	14	F	39	43	48	32	35	34			l	24			r	12			r	22			r	10			l	20			r	8	r	3	r	3				skol/inkl	29.05.2012	20.11.2012	6	Th	l	55	35
1	11	F	40	43	44	25	27	33					l	10							l	8							l	4			r	10	r	10	y			skol/inkl	43253	02.07.2019	12	Th L	l	26	25
1	7	F	40	40	34	26	30	38					l	3							l	3							l	5			e		e					skol/inkl	29.07.2014	29.12.2015	17
1	7	F	35	28	28	24	24	16					r	5							r	3							r	3			l	7	e					skol/inkl	29.07.2014	10.01.2017	42
1	10	F	34	36	38	22	26	21					l	8							l	6							l	5			e		e					skol/inkl	09.02.2008	20.08.2013	60	Th L	l	22	20	Th	l
1	5	F	40	38	40	35	26	35			r	5			l	5			r	3			l	3			r	4			l	4	e		e					skol/inkl	06.12.2005	01.07.2014	103	Th	r	26	20	Th L	r
1	6	F	33	55	40	52	36	35					l	6							l	4							l	4			e		e					skol/inkl	17.03.2009	25.10.2016	91	Th L	l	9	10	Th L	l
1	6	F	34	36	38	23	24	21					r	3							r	2											l	7	e					skol/inkl	24.09.2010	15.07.2014	46
1	7	F	36	34	32	28	26	30					l	5							l	7									l	4	r	9	r	8				skol/inkl	20.03.2018	20.11.2018	8
1	11	F	20	22	28	20	12	18					r	4							r	4							r	4			e		e			y		skol/inkl	19.12.2014	25.09.2018	45
1	16	F	43	46	39	34	36	42					l	14							l	12							l	10			e		e					skol/inkl	04.03.2009	15.12.2014	69	Th L	l	45	35	Th L	l
1	8	F	36	24	32	24	23	23					r	5							r	3											e		e					skol/inkl	15.05.2018	01.10.2019	17
1	12	F	32	34	31	28	30	32					l	6									l	5							l	5	r	7	e					skol/inkl	15.07.2011	20.05.2013	23
1	14	F	40	40	36	24	18	22			r	10			l	5			r	8			l	6			r	10			l	5	e		e					skol/inkl	22.07.2014	06.12.2016	29	T h	r	28	25	Th	r
1	8	F	32	28	26	20	20	21					l	3							l	7							l	6			r	10	e		y	y		skol/inkl	04.04.2017	26.09.2017	5
1	7	F	38	42	40	26	29	28					r	2							r	7							r	3			e		e					skol/inkl	08.02.2008	07.03.2017	109	Th L	r	14	10	Th L	r
1	7	F	50	38	35	22	32	25					r	5							r	3							r	3			e		e			y		skol/inkl	02.10.2018	03.12.2019	14					Th L
1	12	F	34			40							r	4							r	3													e					skol/inkl	20.11.2012	29.07.2014	20
1	10	F	54	56	51	45	45	46					l	5							l	4							l	3			e		e					skol/inkl	30.07.2013	18.06.2019	71	Th L	l	26	20	Th L	l
1	10	F	30	32	29	28	26	29							r	4							r	4							r	4	e		e					skol/inkl	17.11.2008	18.10.2012	46
1	10	F	29	25	26	20	14	19					l	3							l	3											l	5	r	7				skol/inkl	05.03.2019	05.11.2019	8
1	8	F	28	28	30	12	18	18			r	6							r	6							r	5					e		e					skol/inkl	27.04.2015	11.09.2018	37	Th	r	18	15
1	10	F	30	28	42	20	18	26			r	4			l	4			r	4			l	0			r	3			l	0	r	15	e					skol/inkl	17.04.2018	16.07.2019	15
1	8	F	30	45	36	15	23	19			l	5							l	3													e		e			y		skol/inkl	16.01.2018	11.12.2018	11
1	15	F	43	48	42	32	35	37					l	7							l	6							l	5			e		e					skol/inkl	05.07.2011	27.09.2013	25
1	12	F	40	30	35	28	20	24			l	4			r	4			l	4			r	2									l	7	e					skol/inkl	19.11.2013	07.10.2014	11
1	10	F	24	26	22	32	28	26					r	6							r	5							r	5			l	3	e					skol/inkl	25.09.2006	20.08.2013	83
1	14	F	42	40	40	30	36	32					l	15							l	15							l	13			e		e					skol/inkl	07.04.2015	09.08.2016	16
1	6	F	30	24	26	28	20	18							l	5							l	4							l	3	l	10	e					skol/inkl	07.02.2011	23.05.2017	75
1	10	F	40	36	30	34	31	30					r	3							r	5							r	3			r	7	e					skol/inkl	24.02.2015	25.10.2016	20
1	14	F	40	38	36	27	25	24					l	4							l	4							l	3			l	3	e					skol/inkl	06.11.2012	14.05.2013	6
1	9	F	50	35	40	15	25	23					l	6							l	5							l	5			r	10	e					skol/inkl	29.05.2018	08.01.2019	8
1	10	F	24	26	23	31	28	26			r	8			l	6			r	6			l	3			r	6			l	3	e		e					skol/inkl	23.06.2008	27.03.2014	69	Th	r	18	20	Th	r
1	8	F	30	36	42	22	28	26			r	4							r	4							r	4					r	10	e					skol/inkl	21.04.2015	02.10.2018	38					L
1	10	F	40	38	41	36	28	32					r	3							r	3							r	3			e				y			skol/inkl	02.08.2016	29.11.2016	3
1	14	F	40	40	38	20	15	21							l	12							l	8							l	7	l	7	e					skol/inkl	09.09.2014	12.01.2016	16	Th L	l	22	20	Th L	l
1	16	F	52	50	48	30	30	28					l	8							l	6							l	7			e		e					skol/inkl	16.08.2016	24.10.2019	38
1	15	F	28	30	24	26	28	24			r	6			l	4			r	5			l	5			r	6			l	4	e		e					skol/inkl	22.11.2016	10.10.2017	11	Th	r	18	20
1	6	F	44	40	42	30	30	28					r	6							r	6							r	5			e		e					skol/inkl	14.06.2016	28.06.2016	1
1	10	F	28	28	30	30	28	31			r	5							r	4													r	10	e				y	skol/inkl	15.01.2013	31.10.2013	9
1	6	F	45	37	41	20	26	24					r	6							r	3											r	10	e					skol/inkl	27.11.2018	14.05.2019	6
1	9	F	30	33	31	30	21	26					r	3							r	3							r	0			e		e			y		skol/inkl	27.09.2016	20.11.2018	16
1	13	F	44	50	40	30	30	18			r	7			l	5			r	7			l	5			r	4			l	4	r	10	e					skol/inkl	03.02.2015	27.03.2018	37	Th	r	15	15
1	10	F	43	46	45	32	37	34			r	6							r	6													e		e					skol/inkl	30.05.2017	16.03.2018	10	Th	r	13	15
1	13	F	30	28	32	26	28	24					l	4								l	4						l	4			e		e					skol/inkl	30.10.2012	12.11.2013	12	L	l	22	25
1	13	F	36	38	32	31	29	27	l	8	r	12			l	8			r	10		l	7				r	8			l	7	e		e					skol/inkl	24.04.2012	19.07.2012	3	Th	r	47	35
1	14	F	32	34	35	22	18	20			l	4			r	7			l	8			r	7									e		e					skol/inkl	04.04.2017	03.10.2017	6	Th	r	18	20
1	16	F	18	20	21	18	19	20			r	4			l	5			r	4			l	5			r	4			l	5	l	6	e					skol/inkl	22.05.2012	01.10.2013	15	Th	r	30	25	Th	r
1	7	F	32	40	36	8	19	12			r	5							r	2																				skol/inkl	13.03.2018	13.11.2018	8
1	15	F	46	43	39	32	31	35			r	4							r	4													l	10	l	3				skol/inkl	02.03.2011	25.09.2012	18
1	7	F	40	42	38	18	22	19					l	7							l	5							l	9			e		e			y		skol/inkl	27.09.2016	07.01.2020	40	Th L	l	15	15	Th L	l
1	14	F	36	40	20	20	20	18			r	8			l	4			r	6			l	4			r	10			l	5	e		e					skol/inkl	19.05.2015	14.02.2019	45	Th	r	22	20	Th	r
1	8	F	40	38	41	24	26	28					r	5							r	3							r	2			e		e					skol/inkl	24.05.2016	21.05.2019	34
1	13	F	45	45	38	20	25	17			r	16			l	6			r	12			l	5			r	13			l	6	e		e					skol/inkl	19.06.2018	04.02.2020	20	Th	r	18	15	Th	r
1	11	F	48	42	37	28	10	17			r	5			l	3			r	5			l	3			r	6			l2		e		e					skol/inkl	13.10.2013	12.02.2019	64	Th	r	10	10	Th	r
1	16	F	32	40	38	36	28	30					r	3							r	5							r	5			e		e					skol/inkl	42631	42733	3
1	8	F	35	38	33	20	21	22			r	9							r	8							r	9					e		e					skol/inkl	01.09.2015	24.09.2019	48	Th	r	20	20	Th	r
1	15	F	34	32	36	32	31	34			r	7			l	9			r	6			l	8									e		e					skol/inkl	14.03.2005	26.02.2013	95	Th	r	36	35
1	10	F	44	38	42	32	24	28			l	4			r	4			l	3			r	3									e		e			y		skol/inkl	28.06.2016	13.12.2016	6
1	10	F	28	26	24	30	32	34			r	4			l	4			r	4			l	4									l	5	e					skol/inkl	06.08.2009	11.12.2012	40
1	14	F	34	36	31	28	32	30					l	6							l	6							l	4			e		e					skol/inkl	19.03.2007	05.05.2011	50	Th L	l	10	10
1	6	F	40	37	38	30	32	31							l	5							l	4							l	4	e		e					skol/inkl	18.07.2019	05.09.2019	2	Th L	l	20	15
1	16	F	24	25	26	14	12	16			r	6			l	4			r	6			l	4									r	10	e					skol/inkl	07.08.2012	01.10.2013	13	Th	r	30	25
1	6	F	36	30	49	32	28	34			r	5			l	3			r	5			l	4			r	2			l	2	e		e					skol/inkl	30.05.2008	18.06.2019	133	Th	r	21	20	Th	r
1	10	F	30	38	34	15	24	21			l	3							l	7													e		e			y		skol/inkl	18.04.2017	17.10.2017	6
1	7	F	42	44	34	40	28	20			r	7							r	5							r	2					e		e					skol/inkl	15.03.2016	24.07.2018	28
1	6	F	35	40	38	24	25	26					r	5							r	4							r	3			r	7	e					skol/inkl	15.12.2014	28.06.2016	18
1	8	F	40	40	40	14	18	30					r	5							r	3							r	0			e							skol/inkl	22.12.2015	19.12.2017	24
1	16	F	48	46	43	33	32	30					l	3							l	3											l	5	e					skol/inkl	10.01.2012	24.09.2013	19
1	14	F	40	46	42	30	29	31					l	6							l	3											e		e			y		skol/inkl	21.02.2017	04.07.2017	5	Th L	l	8	10
1	10	F	34	30	38	21	20	18				l	3								l	4							l	0			e		e					skol/inkl	28.06.2010	09.09.2014	51
1	15	F	20	21	21	20	23	24			r	6			l	5			r	5			l	5									r	10	e					skol/inkl	09.07.2019	23.01.2020	6
1	6	F	44	33		28	32				l	7									l	7							l	2			e		e					skol/inkl	10.08.2015	16.10.2018	38	Th L	l	10	10
1	9	F	24	26	25	22	10	21			r	3			l	6			r	6			l	9			r	9			l	15	e		e					skol/inkl	18.06.2014	14.02.2020	68	Th	r	12	10	Th	r
1	6	F	19	21	20	21	23	22					r	4							r	4											r	7	r	5				skol/inkl	17.01.2012	30.10.2012	9					L
1	14	F	38	36	34	28	26	24			r	5			l	12			r	5			l	10			r	5			l	8	r	10	r	5				skol/inkl	25.07.2013	12.11.2013	4	Th	r	20	20
1	14	F	28	26	30	38	39	42			r	5			l	12			r	5			l	12									r	10	r	5				skol/inkl	25.07.2013	12.11.2013	4	Th	r	20	15
1	10	F	32	30	31	26	24	28			r	4			l	4			r	6			l	3									r	5	e					skol/inkl	25.07.2019	07.01.2020	6	Th	r	6	10
1	6	F		40	25		24	20			r	6			l	4			r	10			l	3			r	11			l	5	l	10	e					skol/inkl	23.06.2008	25.02.2020	140	Th	r	21	15	Th	r
1	7	F	31	40	21	30	22	20					r	10							r	8							r	6			l	7	e			y		skol/inkl	01.04.2014	03.10.2019	66	Th L	r	17	15	Th	r
1	14	F	30	32	29	30	31	32			r	8			l	5			r	8			l	4									e		e					skol/inkl	17.09.2013	23.10.2014	12	Th	r	25	30
1	15	F	44	42	41	34	46	32			r	5							r	3													e		e					skol/inkl	27.03.2012	17.07.2012	4	Th	r	3	5
1	9	F	36	36	44	24	14	27			r	5			l	6			r	5			l	5			r	5			l	5	e		e					skol/inkl	08.07.2014	02.01.2020	66	Th	l	8	10
1	13	F	46	42	48	36	32	34					l	5							l	5											e		e					skol/inkl	27.03.2012	21.11.2014	32
1	14	F	37	40	37	20	25	24					r	5							r	4											e		e					skol/inkl	09.07.2019	05.12.2019	5	Th	r	16	20
1	10	F	32	35	34	24	26	23			r	6			l	6			r	5			l	7									e		e					skol/inkl	21.07.2008	07.06.2011	35	Th	r	28	30	Th	r
1	13	F	45	47	43	34	32	31			r	5			l	4			r	4			l	3									r	5	e			y		skol/inkl	14.04.2011	21.01.2014	33
1	12	F	40	42	43	21	22	20			r	4			l	5			r	3			l	5									e		e					skol/inkl	18.07.2014	04.12.2014	5	Th	r	16	10
1	11	F	32	32	30	18	21	20			r	3			l	3			r	8			l	4			r	8			l	4	e		e			y		skol/inkl	27.04.2015	10.09.2019	53	Th	r	21	20
1	7	F		40	48		30	35					l	3							l	6							l	2			l	7	e					skol/inkl	14.03.2013	15.01.2019	70	Th L	l	15	15
1	13	F	40	38	30	24	20	10			r	10			l	5			r	13			l	5			r	12			l6		e		e					skol/inkl	23.01.2014	17.04.2018	51	Th	r	32	30	Th	r
1	12	F	34	35	32	24	21	20			r	6			l	12							l	12									l	7	r					skol/inkl	10.03.2011	31.05.2011	2	Th L	l	20	20
1	6	F	30	32	31	28	27	25					r	4																			e		e			y		skol/inkl	18.11.2013	14.08.2014	9
1	9	F	30	32	34	30	28	31					l	5							l	6											l	10	e			y	y	skol/inkl	11.06.2013	08.10.2013	3
1	9	F	30	32	34	24	23	21					r	4							r	5											e		e					skol/inkl	28.02.2012	07.07.2014	29
1	12	F	17	21	22	11	12	10							l	3							l	5									l	7	e					skol/inkl	16.10.2012	41509	10	L	l	15	10	L	l
1	11	F	45	44	43	32	31	28					l	11							l	10							l	8			r	7	e					skol/inkl	17.12.2013	28.08.2014	9	Th L	l	12	10	Th L	l
1	8	F	29	31	32	23	24	26					l	5							l	5											e		e			y		skol/inkl	16.05.2018	22.01.2019	7
1	18	F	43	44	46	36	38	42			l	6			r	13			l	7			r	13			l	8			r	8	e		e					skol/inkl	12.06.2011	04.09.2014	39	Th L	l	19	20	Th L	l
1	13	F	40	42	38	37	34	32					l	4							l	5											e		e					skol/inkl	18.09.2012	09.04.2013	7
1	12	F	25	24	26	17	19	21			r	4							r	4													l	5	e					skol/inkl	19.06.2012	22.02.2013	8
1	17	F	45	46	42	26	24	30					r	11							r	10							l	8			l	10	e					skol/inkl	31.05.2010	27.03.2014	46	Th L	l	21	25
1	13	F									l	5			r	5			l	6			r	12			l	4			r	6	l	20						skol/inkl	27.03.2009	14.06.2011	27	Th	l	22	20	Th	l
1	9	F	35	34	32	25	24	22					r	4							r	4							r	4			l	5	e				y	skol/inkl	12.10.2013	27.10.2014	12
1	15	F	35	30	35	32	27	36					r	6							r	3							r	3			r	15	e					skol/inkl	03.03.2019	18.02.2020	11	Th L	r	23	20
1	6	F	30	34	40	30	30	28					r	3							r	4							r	3			e		e		y	y		skol/inkl	24.11.2015	23.05.2017	18
1	7	F	30	42	35	28	23	26					l	6							l	3											r	15	e					skol/inkl	03.04.2018	14.08.2018	16
1	12	F	28	33	30	15	10	12			r	5			l	4			r	2			l	3									e		e					skol/inkl	25.07.2019	12.11.2019	3
1	13	F	37	35	36	30	28	32					r	4							r	4											l	5	e					skol/inkl	25.06.2013	04.12.2014	18
1	8	F	24	23	25	31	28	26			r	5			l	4			r	4			l	4			r	2			l	3	e		e					skol/inkl	19.04.2009	11.12.2014	63	Th	r	12	10
1	7	F	28	40	30	18	12	10			r	3			l	5			r	3			l	4			r	2			l	4	r	7	e					skol/inkl	01.07.2013	02.08.2016	37	Th	r	20	15
1	7	F	34	42	42	22	32	20					l	6							l	3							l	0			e		e					skol/inkl	19.02.2015	23.08.2016	18
1	8	F	37	36	38	34	34	32					l	4							l	4											l	5	e					skol/inkl	26.04.2010	28.10.2013	40
1	8	F	24	21	26	14	12	18					l	4							l	5											e		e					skol/inkl	28.10.2013	16.07.2014	9
1	8	F	33	34	36	24	24	26			r	4							r	5													e		e					skol/inkl	13.02.2009	04.02.2014	60
1	15	F	40	42	35	20	20	25					r	7							r	7							r	7			e		e					skol/inkl	29.05.2018	04.06.2019	13	Th L	r	16	10	Th L	r
1	14	F	28	20	24	34	31	32					l	7							l	5							l	3			e		e					skol/inkl	28.04.2015	06.12.2016	20	Th L	l	7	10
1	12	F	28	35	36	11	18	16			l	5							l	0																				skol/inkl	05.02.2013	08.05.2014	15
1	10	F	45	42	45	40	43	46							l	4							l	5							l	4	l	5	e				y	skol/inkl	14.12.2012	30.07.2013	7	pełna sym.
1	13	F	37	38	36	40	42	45					r	4							r	5											e		e					skol/inkl	09.11.2010	28.11.2014	48	Th L	r	12	15
1	9	F	37	38	42	27	29	31					l	5							l	5											e		e					skol/inkl	24.04.2013	28.11.2014	18
1	7	F	28	31	26	12	16	10			r	4			l	4			r	4			l	5			r	6			l	5	l	5	e					skol/inkl	03.04.2010	04.10.2016	78	Th	r	16	15	Th	r
1	6	F	37	30	27	21	32	23					r	6							r	5							r	5			e		e					skol/inkl	20.12.2016	24.09.2019	33					L
1	10	F	30	34	32	26	26	28			r	4			l	4			r	5			l	4									l	5	e					skol/inkl	13.12.2010	18.07.2012	19	Th	r	4	5
1	11	F	44	30	40	24	24	20					l	5							l	4							l	4			r	10	e					skol/inkl	08.03.2016	25.06.2019	38	Th L	l	34	30	Th L	l
1	10	F	35	47		33	30				r	5							r	4							r	3					e							skol/inkl	11.12.2012	05.04.2016	40
1	12	F	17	39	34	23	31	28			r	4			l	3			r	5			l	3			r	5			l	3	e		e					skol/inkl	11.12.2012	20.04.2015	28
1	14	F	40	44	45	24	35	30			r	3			l	6			r	3			l	3			r	4			l	6	e		e					skol/inkl	22.03.2016	24.10.2019	43	Th	r	12	15
1	16	F	38	38	42	33	35	31			r	4			l	4			r	4			l	5									r	5	e					skol/inkl	31.01.2013	20.08.2013	7
1	15	F	38	40	42	32	32	35			l	3			r	7			l	5			r	7									e		e					skol/inkl	11.04.2017	03.10.2017	6	Th L	l	28	25
1	13	F	40	32	30	30	30	28			r	4			l	8			r	3			l	7			r	4			l	7	e		e					skol/inkl	09.05.2013	19.12.2019	77	Th	r	10	10	Th	r
1	14	F	23	25	26	41	38	42					l	12							l	12							l	14			e		e					skol/inkl	26.06.2006	06.10.2014	100	Th L	l	42	35	Th L	l
1	6	F	28	38	36	20	28	31			r	4							r	6							r	4					e		e					skol/inkl	14.02.2018	28.01.2020	23
1	13	F	35	36	37	20	21	23					l	5							l	5							l	4			e		e					skol/inkl	07.12.2010	01.04.2014	40	Th L	l	14	10
1	9	F	20	40	32	30	30	32					r	3							r	5							r	5			e		e					skol/inkl	24.03.2015	06.10.2015	7
1	11	F	35	40	42	24	16	38			r	5							r	6							r	4					e		e		y			skol/inkl	01.08.2017	25.06.2019	22
1	15	F	42	46	46	23	20	18			r	8			l	10			r	5			l	6			r	5			l	8	e		e					skol/inkl	24.07.2012	02.08.2016	49	Th	r	23	25	Th	r
1	14	F	30	24	34	20	16	12			r	14			l	10			r	10			l	5			r	12			l	3	e		e					skol/inkl	18.12.2012	04.06.2019	78	Th	r	35	30	Th	r
1	13	F	42	52	48	28	36	32							l	5							l	3							l	4	r	10	r	3				skol/inkl	12.06.2018	13.12.2018	6
1	16	F	38	42	40	30	28	32							l	5							l	4							l	5	e		e					skol/inkl	14.01.2013	28.08.2014	18
1	14	F	38	42	36	32	34	36					l	4							l	5							l	4			r	10	e					skol/inkl	03.06.2008	06.09.2011	39
1	6	F	30	20	32	18	28	25			r	6			l	5			r	3			l	4			r	5			l	3	e		e					skol/inkl	15.11.2018	10.03.2020	16	Th	r	20	15	Th	r
1	13	F	54	48	51	40	36	39					l	5							l	5							l	4			e		e					skol/inkl	14.01.2010	21.05.2013	40
1	6	F	30	35	36	32	24	25					r	5							r	4							r	3			r	10	e		y			skol/inkl	12.06.2018	11.09.2018	3
1	7	F	30	40	32	24	20	21					r	3							r	3							r	5			r	7	e		y			skol/inkl	06.03.2018	27.11.2018	8
1	15	F	25	27	23	23	26	28					r	7							r	6							r	4			l	10	e					skol/inkl	27.05.2014	17.11.2014	6
1	11	F	40	38	42	40	42	45					l	5							l	4							l	4			l	10	e					skol/inkl	02.10.2012	17.11.2014	24
1	10	F	44	46	40	24	26	33					r	4							r	5							r	6			r	10	e					skol/inkl	30.08.2010	24.01.2017	77	Th L	r	10	10	Th L	r
1	9	F	40	39	42	18	21	20					r	6							r	5							r	5			e		e					skol/inkl	08.07.2014	26.06.2018	47
1	6	F	23	24	26	21	24	26			r	3							r	4							r	3					r	7	e				y	skol/inkl	20.09.2011	24.04.2012	7
1	11	F	44	39	42	24	25	23					l	6							l	5					l	5					r	10	e					skol/inkl	18.07.2014	26.06.2018	47	RTG o
1	10	F	32	31	28	32	36	34					r	6							r	5					r	5					r	12	e					skol/inkl	28.03.2012	06.10.2014	31
1	8	F	38	36	40	24	20	30			r	3							r	3							r	3					r	15	r	15				skol/inkl	11.01.2012	26.09.2017	57
1	7	F	40	35	40	36	28	34			r	5							r	6							r	4					e		e			y		skol/inkl	14.06.2016	24.10.2017	16
1	12	F	35	30		26	20						r	6							r	4											e		e				y	skol/inkl	04.07.2017	26.09.2017	2
1	16	F	38	38	35	34	38	42			r	7			l	4			r	6			l	3									e		e		y			skol/inkl	05.10.2015	28.06.2016	8
1	8	F	24	21	23	31	34	32			r	3			l	6			r	5			l	5			r	5			l	6	e		e					skol/inkl	09.10.2009	11.05.2010	7	Th	r	26	25
1	7	F	36	38	34	22	21	24					l	8							l	6							l	6			r	20	r	10				skol/inkl	13.08.2013	23.12.2014	16
1	10	F	32	40	38	18	26	24					l	3							l	6							l	5			e		e		y	y		skol/inkl	21.06.2016	09.10.2018	28
1	8	F	47	40	30	30	30	28					l	5							l	3									l	3	e		e					skol/inkl	26.06.2018	02.04.2019	10
1	8	F	40	40	38	27	25	24					l	6							l	4							l	5			e		e					skol/inkl	30.01.2018	19.06.2018	5
1	6	F	43	40	50	35	34	36			l	3							l	5									l	6			r	5	e					skol/inkl	04.08.2011	23.02.2016	54
1	10	F	50	30	38	30	20	25					l	3							l	5							l	4			l	7	e					skol/inkl	14.11.2019	05.02.2020	3	Th L	l	17	15
1	10	F	20	23	26	14	16	18			r	4							r	5							r	5					l	10	e					skol/inkl	11.12.2012	15.04.2014	16
1	10	F	40	32	36	32	28	29			l	4							l	5			r	3									e		e		y	y		skol/inkl	20.05.2014	19.05.2015	12
1	6	F	23	20	20	26	28	20			r	3			l	6			r	5			l	7			r	5			l	6	e		e					skol/inkl	13.11.2008	08.08.2017	105	Th	r	12	10	Th	r
1	17	F	46	43	42	36	34	37					l	6							l	6							l	5			r	5	e					skol/inkl	20.07.2009	24.05.2010	10
1	16	F	40	44	36	34	28	30							l	8							l	5							l	5	r	10	e					skol/inkl	16.06.2015	04.10.2016	16	L	l	23	20	L	l
1	10	F	30	32		25	18						l	6							l	3.5											r	10			y			skol/inkl	27.09.2019	03.12.2019	3
1	17	F	40	40	38	18	20	21			r	6							r	5							r	5					e		e					skol/inkl	16.02.2016	03.01.2017	11
1	8	F	26	30	36	22	19	24							l	6							l	3							l	5	e		e		y	y	y	skol/inkl	17.06.2014	31.10.2017	40
1	6	F	31	30	36	24	28	21					l	5							l	3							l	3			e		e		y			skol/inkl	16.05.2018	12.03.2020	22
1	10	F	35	34	36	30	24	28					r	3							r	3							l	4			r	10	e		y			skol/inkl	09.05.2017	27.03.2018	10
1	10	F	34	32	36	24	26	31					r	7							r	10							r	10			l	5	e					skol/inkl	01.04.2008	12.05.2015	85	Th L	r	15	10
1	14	F	33	30	32	15	10	12			r	7							r	5							r	5					e		e					skol/inkl	11.04.2018	04.12.2018	8
1	10	F	40	36	35	24	27	26			r	4							r	6							r	5					e		e		y	y		skol/inkl	20.12.2016	02.04.2019	28
1	6	F	30	28	35	20	23	30					r	3							r	3							r	4			e		e		y			skol/inkl	20.10.2017	17.12.2019	26
1	12	F	42	38	41	31	34	36			r	4			l	4			r	5			l	5			r	5			l	6	e		e					skol/inkl	22.07.2008	27.03.2012	44	Th	r	42	35	Th	r
1	15	F	32	25	31	26	20	24					r	3							r	5							r	5			e		e					skol/inkl	11.04.2016	20.09.2016	5
1	10	F	34	36	32	24	28	28			r	4			l	5			r	5			l	3			r	5			l	5	e		e		y	n	n	skol/inkl	02.08.2016	23.01.2020	41	Th	r	10	15	Th	r
1	17	F	53	60	55	42	28	36					l	5							l	6							l	5			e		e					skol/inkl	05.01.2016	24.05.2016	4
1	14	F	32	34	32	28	26	31			l	3			r	3			l	4			r	4			l	5			r	5	r	10	e					skol/inkl	40072	05.08.2014	48	Th	l	12	10
1	13	F	46	44	48	30	31	28					l	7							l	7							l	5			e		e
1	14	F	38	34	36	32	26	28			r	6			l	10			r	4			l	6			r	3			l	9	e		e					skol/inkl	12.11.2013	24.02.2015	15	Th	r	8	5
1	14	F	42	40	38	42	38	40					l	6							l	6							l	5			e		e					skol/inkl	06.11.2011	08.01.2013	15	Th L	l	17	15
1	14	F	36	32	39	34	32	28			r	7			l	7			r	7			l	7			r	7			l	7	e		e					skol/inkl	24.11.2006	27.09.2012	69	Th	r	53	40	Th	r
1	6	F		30	30		10	12					l	3									l	5					l	ślad			e							skol/inkl	20.11.2008	09.02.2016	86
1	7	F	38	42	40	22	26	24					r	5							r	4							r	3			e		e			y		skol/inkl	01.03.2016	03.05.2017	14	Th L	l	13	15
1	14	F	45	52	48	50	48	48			r	3							r	6						r	5						r	15	e					skol/inkl	25.02.2014	14.10.2014	8
1	15	F	44	42	46	40	38	41					l	4							l	5							l	5			r	10	e			y		skol/inkl	26.02.2013	18.03.2014	12
1	16	F	36	32	34	32	31	30					l	9							l	8					r	3			l	5	e		e					skol/inkl	24.02.2009	19.08.2014	66	Th L	l	24	20	Th L	l
1	9	F											l	6							l	4							l	4			e		e					skol/inkl	01.06.2009	19.08.2014	62
1	9	F	24	20	43	12	10	27			r	4			l	5			r	2			l	2			r	0			l	0	e		e					skol/inkl	05.10.2014	02.04.2019	54
1	10	F	26	31	35	21	24	20							l	4							l	5							l	0	e		e					skol/inkl	22.06.2009	04.03.2016	81
1	14	F	40	30	35	18	25	21							l	4							l	3							l	3	r	3	e					skol/inkl	08.07.2014	19.12.2014	5
1	14	F	22	24	23	14	15	12			l	4							l	4							l	4					e		e					skol/inkl	08.04.2013	05.11.2013	7
1	13	F	20	37	32	39	35	36					l	6							l	4							l	6			e		e					skol/inkl	06.06.2016	28.08.2018	26
1	9	F	40	34	36	28	22	24							r	3							r	3							r	3	e		e		y			skol/inkl	07.07.2016	26.09.2019	38
1	7	F	38	50	44	30	28	21			r	5							r	4							r	4			l	3	e		e		y			skol/inkl	10.03.2015	06.09.2016	18
1	15	F	42	38	41	28	28	24	l	5	r	10			l	10			r	8			l	8			r	8			l	8	l	10	e					skol/inkl	04.01.2013	11.12.2014	23	Th	r	42	35	Th	r
1	11	F	30	30	28	31	28	29			r	6			l	4			r	5			l	3			r	5			l	4	l	10	e					skol/inkl	05.08.2014	18.08.2015	12	Th	r	6	10
1	11	F	28	26	30	28	26	24					l	4							l	5							l	4			r	7	e					skol/inkl	26.06.2013	11.12.2014	18
1	10	F	46	44	48	31	29	32					r	5							r	5							r	5			l	5	e					skol/inkl	27.05.2014	23.10.2014	5
1	7	F	24	25	26	20	17	21			l	4			r	2			l	5			r	4									e		e					skol/inkl	21.09.2012	24.06.2014	21
1	9	F	41	30	36	37	26	32					r	5							r	4							r	5			e		e		y			skol/inkl	10.05.2018	18.02.2020	21					R
1	9	F	27	31	29	31	32	30					r	5							r	5											l	10	e					skol/inkl	19.06.2012	22.08.2014	26
1	7	F	26	31	38	10	24	20							r	3							r	6							r	3	e		e					skol/inkl	05.04.2016	19.09.2019	41
1	9	F	34	30	32	24	25	26					l	6							l	5							l	4			r	5	e					skol/inkl	31.07.2015	23.05.2017	22
1	6	F	38	40	36	25	20	28			r	4							r	5							r	3					e		e		y			skol/inkl	18.04.2017	24.09.2019	29
1	14	F	40	48	49	26	28	36			r	5							r	4							r	3					r	10	r	10	y			skol/inkl	07.03.2017	12.12.2019	33
1	11	F	38	34	36	21	24	21					l	4							l	4							l	5			r	10	e					skol/inkl	26.09.2019	19.12.2019	3
1	16	F	26	24	26	18	21	23	l	6	r	6			l	5	l	6	r	8			l	5			r	9			l	5	r	10	e					skol/inkl	08.06.2015	09.02.2016	8	Th	r	28	25	Th	r
1	11	F	40	42	39	28	26	29					l	9							l	6							l	7			r	7	e					skol/inkl	04.08.2015	18.06.2019	46	L	l	26	25	L	l
1	8	F	38	42	34	24	21	22			r	8			l	3			r	7			l	4			r	6			l	3	l	5	e					skol/inkl	18.08.2006	30.12.2014	100	Th	r	30	25	Th	r
1	9	F	24	35	32	24	15	20			r	7			l	6			r	7			l	7			r	4			l	5	l	5	e			y		skol/inkl	18.10.2012	21.11.2017	61	Th	r	12	10	Th	r
1	9	F	26	20	40	24	24	28					l	3							l	6							l	2			r	15	e					skol/inkl	10.02.2015	28.02.2017	24
1	10	F	34	30	32	18	11	14					l	5							l	2							l	3			r	10	e					skol/inkl	19.09.2017	03.07.2018	10
1	6	F	34	32	35	20	21	19					r	5							r	3							r	4			e		e					skol/inkl	03.12.2019	05.05.2020	5
1	10	F	38	40	40	24	26	34					l	5							l	9							l	6			e		e					skol/inkl	30.10.2012	07.06.2016	44	Th L	l	8	10	Th L	l
1	14	F	30	32	29	30	29	27					l	5							l	5							l	5			e		e					skol/inkl	10.02.2016	29.11.2018	33
1	14	F	50	48	49	32	31	34					l	7							l	3							l	3			e		e					skol/inkl	22.03.2016	13.09.2016	6
1	14	F	41	30	36	28	21	25			r	5			l	5			r	3			l	4			r	4			l	4	e		e					skol/inkl	19.03.2019	29.10.2019	7	Th	r	20	15		r
1	14	F	40	38	35	30	32	31					r	6							r	5							r	4			e		e					skol/inkl	27.03.2014	18.11.2014	8
1	10	F	38	40	34	36	24	24					r	5							r	5							r	5			r	5	e					skol/inkl	21.04.2015	29.03.2016	12
1	13	F	40	28	34	20	18	21					l	6							l	5							l	5			e		e					skol/inkl	05.01.2016	28.02.2017	13
1	13	F	36	39	42	32	28	32					r	16							r	12							r	7			e		e					skol/inkl	15.11.2010	01.01.2013	23	Th L	r	29	25	Th	r
1	13	F	42	39	42	34	36	32							l	10							l	10							l	8	e		e					skol/inkl	26.06.2013	16.09.2014	15	L	l	26	25	L	l
1	9	F	30	34	40	20	26	30					r	5							r	4							r	0			e		e			y		skol/inkl	18.04.2017	11.09.2018	17
1	9	F	40	48	44	22	36	33					l	4							l	3							l	2			e		e					skol/inkl	22.08.2018	08.08.2019	12
1	16	F	40	33	36	33	28	29					l	5							l	6							l	6			r	10	e					skol/inkl	17.10.2019	23.01.2020	3
1	8	F	26	31	40	16	23	16							l	5			r	0			l	3							l	4	e		e					skol/inkl	27.03.2012	15.04.2014	25
1	14	F	36	42	46	24	26	31							l	8							l	7							l	4	r	5	e					skol/inkl	11.08.2009	03.06.2014	58
1	11	F	38	30	25	28	20	27							l	10							l	8							l	8	r	15	r	10				skol/inkl	07.06.2016	06.02.2020	44	L	l	23	20	L	l
1	8	F	24	26	23	31	28	34							l	4							l	5							l	4	r	20	r	15				skol/inkl	06.11.2007	28.10.2014	83
1	12	F	30	18	23	15	10	4			r	5			l	6			r	8			l	3			r	10			l	4	r	10	e					skol/inkl	12.08.2014	21.01.2020	65	Th	r	20	20	Th	r
1	10	F	36	45	30	16	30	10					l	5							l	6							l	5			e		e		y			skol/inkl	22.08.2017	11.09.2018	13
1	9	F	35	43	39	20	20	20			r	4							r	5							r	5					e		e					skol/inkl	08.04.2009	02.01.2018	105	Th	r	10	15
1	6	F	24	20	28	23	22	18					r	8							r	8							r	5			r	10	r	5				skol/inkl	17.08.2009	24.05.2016	81	Th L	r	27	25	Th L	r
1	17	F	36	38	39	21	20	24			r	5			l	8			r	3			l	4			r	6			l	2	e		e					skol/inkl	24.10.2010	14.06.2016	68	Th	r	30	25	Th	r
1	5	F	30	31	32	28	27	26			r	4			l	5			r	5			l	7			r	5			l	6	r	10	r	5		y		skol/inkl	01.07.2014	23.07.2015	12
1	14	F	38	38	36	24	30	26			r	5			l	4			r	5			l	4			r	5			l	5	e		e					skol/inkl	28.05.2013	01.07.2014	14	Th	r	23	20
1	7	F	40	33	32	24	18	20							l	4							l	3							l	5	r	5	e			y		skol/inkl	18.02.2014	07.06.2016	28
1	15	F	45	49	42	24	26	23			r	5			l	8			r	6			l	5			r	8			l	7	e		e					skol/inkl	26.08.2010	27.11.2011	15	Th	r	41	35	Th	r
1	10	F	26	32	28	21	20	19			l	10			r	13			l	8			r	4			l	8			r	7	e		e					skol/inkl	13.07.2007	15.09.2012	62	Th	l	20	15	Th	l
1	8	F	44	50	48	21	18	22			r	7			l	5			r	8			l	4			r	5			l	4	r	5	e					skol/inkl	05.04.2016	07.03.2017	11	Th	r	19	20	Th	r
1	14	F	36	37	41	26	32	34			r	7							r	5							r	5					r	10	r	10				skol/inkl	09.05.2017	04.07.2017	2	Th	r	24	20	Th	r
1	6	F	25	30	48	34	24	21					r	5							r	3							r	3			r	7	r	10		y		skol/inkl	23.04.2013	11.12.2018	68
1	7	F	30	22	40	30	24	27			r	3							r	5							r	5					r	10	e			y		skol/inkl	27.03.2018	18.02.2020	23
1	14	F	40	29	36	10	15	13			r	25			l	6			r	18			l	6			r	15			l	3	e		e					skol/inkl	16.04.2019	21.01.2020	9	Th	r	56	45
1	13	F	38	40	41	36	38	34			l	3			r	3			l	2													l	10	e					skol/inkl	12.11.2014	21.04.2015	5
1	8	F	44	47	45	32	40	38			r	4							r	3													e		e					skol/inkl	15.01.2019	08.10.2019	9
1	14	F	30	30	40	18	10	26			r	5	l	11					r	4	l	9					r	5	l	5			e		e					skol/inkl	20.07.2015	16.08.2017	25	Th	r	20	15	Th	r
1	10	F	32	38	33	26	19	26					l	6							l	3							l	3			e		e					skol/inkl	21.07.2015	18.10.2016	15
1	9	F	38	30	34	30	28	31					l	6							l	6							l	3			e		e					skol/inkl	15.10.2019	06.02.2020	4
1	11	F	40	43	45	32	28	30			r	5							r	4													r	7	e					skol/inkl	02.12.2014	18.08.2015	8
1	9	F	35	44	41	28	28	32							l	6							l	5							l	5	l	7	e					skol/inkl	26.08.2011	18.08.2015	48
1	19	F	18	20	21	18	16	20			l	6							l	5							l	5					e		e					skol/inkl	11.10.2012	10.01.2013	3
1	7	F	30	30	40	28	30	28			l	8			r	5			l	8			r	3			l	7			r	4	e		e			y		skol/inkl	22.07.2014	28.07.2015	12
1	8	F	28	36	28	22	24	20					r	5							r	3							r	3			r	10	e					skol/inkl	27.10.2015	07.03.2017	17
1	8	F	32	34	29	20	21	21			r	5							r	4							r	4					l	3	e					skol/inkl	14.06.2011	29.03.2016	69
1	12	F	36	42	39	26	31	28			r	4							r	4							r	4					r	5	e					skol/inkl	04.06.2007	06.12.2011	54	Th	r	12	10	Th	r
1	13	F	50	34	44	40	33	42					l	5							l	3											e		e					skol/inkl	28.08.2018	25.07.2019	11	Th L	l	15	15	Th	l
1	11	F	43	45	44	24	26	23			r	5							r	4													l	5	e					skol/inkl	08.07.2013	08.07.2014	12
1	17	F	45	43	45	30	17	20					l	10							l	7							l	4			e		e					skol/inkl	08.01.2019	05.05.2020	15	Th L	l	21	15	Th	l
1	9	F	34	32	10	32	20	10					r	5							r	4							r	3			e		e					skol/inkl	10.09.2013	05.12.2019	75
1	6	F	48	44	45	28	22	26					r	3							r	2											e		e					skol/inkl	12.11.2013	27.10.2014	11
1	10	F	30	30	28	10	14	12			r	15			l	12			r	12			l	9			r	15			l	11	e		e					skol/inkl	18.02.2016	02.01.2018	23	Th	r	75	50	Th	r
1	9	F	36	30	38	32	20	40			r	6							r	3									r	3			e		e			y		skol/inkl	27.03.2015	21.05.2019	50
1	13	F	30	30	29	14	12	13			r	10			l	5			r	17			l	16			r	17			l	16	e		e					skol/inkl	12.01.2016	19.09.2017	20	Th	r	70	50
1	6	F	30	30	42	30	25	30			r	3							r	5							r	0					e		e			y		skol/inkl	27.03.2015	25.07.2017	28
1	10	F	33	30	36	28	18	18							r	5							r	5							r	4	l	25	l	20				skol/inkl	28.06.2016	13.02.2018	20
1	13	F	40	43	42	31	30	32					l	6							l	4							l	4			e		e			y		skol/inkl	16.05.2019	02.01.2020	8	Th L	l	10	10
1	7	F	28	38	39	18	28	40					l	6							l	5							l	6			e		e					skol/inkl	10.03.2015	14.11.2019	56	Th L	l	5	5
1	8	F	24	25	38	23	20	24			r	5			l	6			r	5			l	6			r	5			l	2	e		e					skol/inkl	21.01.2014	15.05.2018	52	Th	r	30	25	Th	r
1	11	F	42	32	32	23	24	24			r	4							r	3							r	4					e		e					skol/inkl	04.03.2014	27.01.2015	10
1	6	F	36	32	44	14	20	24			l	5							l	4							l	6					r	15	r	5				skol/inkl	29.09.2016	20.02.2018	17
1	6	F	34	36	42	25	26	28					l	4							l	5							l	4			r	3	e					skol/inkl	15.11.2008	11.03.2014	64
1	7	F	40	44	44	30	22	24			r	5							r	5							r	4					e		e		y			skol/inkl	02.02.2016	06.06.2017	16
1	14	F	36	44	50	26	30	24					l	7							l	6							l	7			e		e					skol/inkl	08.03.2016	28.11.2017	20	Th L	l	24	20	Th L	l
1	11	F	40	42	34	24	32	18			r	3			l	6			r	3			l	5			r	3			l	5	e		e					skol/inkl	11.10.2012	03.12.2015	38	Th	r	3	5	L	r
1	14	F	34	30	36	28	18	24			r	10			l	4			r	8			l	4			r	7			l	2	e		e					skol/inkl	09.02.2016	10.04.2018	26	Th	r	28	20	L	r
1	17	F	54	48	51	20	21	22			r	12			l	5			r	10			l	7			r	10			l	7	e		e					skol/inkl	21.11.2019	25.02.2020	3
1	9	F	41	38	41	32	28	29					r	6							r	5							r	5			e		e		y			skol/inkl	02.04.2019	28.02.2020	10
1	10	F	28	30	20	24	20	20			r	5			l	5			r	10			l	3			r	8			l4		e		e					skol/inkl	14.07.2015	12.03.2020	56	Th	r	15	15	Th	r
1	9	F	25	34	43	30	34	28			r	5			l	4			r	4			l	4			r	5			l	4	e		e					skol/inkl	28.03.2017	21.05.2019	26	Th L	r	14	15
1	16	F	41	44	46	26	30	23					l	11							l	7							l	5			e		e					skol/inkl	22.03.2016	26.01.2018	22	Th L	l	25	20
[truncated: 4 more columns]
